# Supplementary material for: Risk factors for Neospora caninum, bovine viral diarrhoea virus, and Leptospira interrogans serovar Hardjo infection in smallholder cattle and buffalo in Lao PDR
Source: PLoS One. 2019 Aug 8;14(8):e0220335. doi: 10.1371/journal.pone.0220335 (PMC6687104; doi:10.1371/journal.pone.0220335)
Supplement: S1 Dataset — (XLSX) [file pone.0220335.s003.xlsx]

## Sheet: S3_dataset.csv
Lao lab ID	date	season	year	province	district	village	Intervention	species	farm species	village species	sex	age (years)	agegroup	Boday condition score (Thin, Medium, Fat)	last vaccination date	source of data	bvdv OD	bvdv SP	bvdv result	bvdv450	brucella OD	brucella SP	Brucella serostatus	neospora OD	neospora SP	neospora serostatus (cutoff 50%)	neospora serostatus (cutoff 21%)	lepto OD	lepto SP	lepto results
1	8	Dry	2016	Xieng Khoung	4	6	Vaccine	Cattle	Cattle	Both	Male	0.5	<=1	M	4/27/2016	ACIAR	0.168	0.0553948	Negative	0.209	0.052	1.32013	0	0.077	-0.0290847	0	0	0.099	0.62122	Negative
2	8	Dry	2016	Xieng Khoung	4	6	Vaccine	Cattle	Cattle	Both	Female	2	2 to 3	M	4/27/2016	ACIAR	0.168	0.0553948	Negative	0.209	0.075	4.35644	0	0.135	0.0701454	0	0	0.103	0.752003	Negative
3	8	Dry	2016	Xieng Khoung	4	6	Vaccine	Cattle	Cattle	Both	Male	0.5	<=1		4/27/2016	ACIAR	0.115	0.011575	Negative	0.156	0.052	1.32013	0	0.091	-0.00513259	0	0	0.115	1.14435	Negative
4	8	Dry	2016	Xieng Khoung	4	6	Vaccine	Cattle	Cattle	Both	Male	2	2 to 3		4/27/2016	ACIAR	0.1	-0.000826788	Negative	0.141	0.143	13.3333	0	0.064	-0.0513259	0	0	0.177	3.17149	Negative
5	8	Dry	2016	Xieng Khoung	4	6	Vaccine	Cattle	Both	Both	Female	4	4 to 5		4/27/2016	ACIAR	0.114	0.0107482	Negative	0.155	0.063	2.77228	0	0.076	-0.0307956	0	0	0.09	0.326958	Negative
6	8	Dry	2016	Xieng Khoung	4	6	Vaccine	Buffalo	Both	Both	Female	6	>6		4/27/2016	ACIAR	0.034	-0.0553948	Negative	0.073	0.063	2.77228	0	0.5	0.694611	1	1	0.096	0.523132	Negative
7	8	Dry	2016	Xieng Khoung	4	6	Vaccine	Cattle	Cattle	Both	Female	4	4 to 5		4/27/2016	ACIAR	0.081	-0.0165358	Negative	0.122	0.065	3.0363	0	0.069	-0.0427716	0	0	0.084	0.130783	Negative
8	8	Dry	2016	Xieng Khoung	4	6	Vaccine	Cattle	Cattle	Both	Male	2	2 to 3		4/27/2016	ACIAR	0.181	0.066143	Negative	0.223	0.07	3.69637	0	0.069	-0.0427716	0	0	0.101	0.686611	Negative
9	8	Dry	2016	Xieng Khoung	4	6	Vaccine	Cattle	Cattle	Both	Female	2	2 to 3		4/27/2016	ACIAR	0.183	0.0677966	Negative	0.226	0.19	19.538	0	0.211	0.200171	0	0	0.101	0.686611	Negative
10	8	Dry	2016	Xieng Khoung	4	6	Vaccine	Cattle	Cattle	Both	Female	4	4 to 5		4/27/2016	ACIAR	0.143	0.0347251	Negative	0.187	0.107	8.58086	0	0.134	0.0684346	0	0	0.113	1.07896	Negative
11	8	Dry	2016	Xieng Khoung	4	6	Vaccine	Cattle	Cattle	Both	Female	4	4 to 5		4/27/2016	ACIAR	0.22	0.0983878	Negative	0.262	0.056	1.84818	0	0.087	-0.011976	0	0	0.147	2.19062	Negative
12	8	Dry	2016	Xieng Khoung	4	6	Vaccine	Cattle	Cattle	Both	Female	4	4 to 5		4/27/2016	ACIAR	0.17	0.0570484	Negative	0.211	0.051	1.18812	0	0.172	0.133447	0	0	0.107	0.882786	Negative
13	8	Dry	2016	Xieng Khoung	4	6	Vaccine	Cattle	Cattle	Both	Male	0.5	<=1		4/27/2016	ACIAR	0.173	0.0595287	Negative	0.214	0.066	3.16832	0	0.116	0.037639	0	0	0.105	0.817394	Negative
14	8	Dry	2016	Xieng Khoung	4	6	Vaccine	Cattle	Cattle	Both	Female	4	4 to 5		4/27/2016	ACIAR	0.124	0.0190161	Negative	0.164	0.047	0.660066	0	0.076	-0.0307956	0	0	0.156	2.48488	Negative
15	8	Dry	2016	Xieng Khoung	4	6	Vaccine	Cattle	Cattle	Both	Female	4	4 to 5		4/27/2016	ACIAR	0.128	0.0223233	Negative	0.169	0.058	2.11221	0	0.077	-0.0290847	0	0	0.305	7.35655	Negative
16	8	Dry	2016	Xieng Khoung	4	6	Vaccine	Cattle	Cattle	Both	Female	2	2 to 3		4/27/2016	ACIAR	0.232	0.108309	Negative	0.274	0.242	26.4026	0	0.096	0.00342173	0	0	0.131	1.66748	Negative
17	8	Dry	2016	Xieng Khoung	4	6	Vaccine	Cattle	Cattle	Both	Female	2	2 to 3		4/27/2016	ACIAR	0.153	0.042993	Negative	0.193	0.047	0.660066	0	0.152	0.0992301	0	0	0.129	1.60209	Negative
18	8	Dry	2016	Xieng Khoung	4	6	Vaccine	Cattle	Cattle	Both	Female	4	4 to 5		4/27/2016	ACIAR	0.12	0.015709	Negative	0.16	0.056	1.84818	0	0.069	-0.0427716	0	0	0.136	1.83096	Negative
19	8	Dry	2016	Xieng Khoung	4	6	Vaccine	Cattle	Cattle	Both	Female	4	4 to 5		4/27/2016	ACIAR	0.115	0.011575	Negative	0.155	0.045	0.39604	0	0.072	-0.037639	0	0	0.154	2.41949	Negative
20	8	Dry	2016	Xieng Khoung	4	6	Vaccine	Buffalo	Buffalo	Both	Female	4	4 to 5		4/27/2016	ACIAR	0.02	-0.0669698	Negative	0.059	0.231	24.9505	0	0.054	-0.0684346	0	0	0.149	2.25601	Negative
41	9	Dry	2016	Xieng Khoung	4	16	Biosecurity	Cattle	Cattle	Both	Female	4	4 to 5	M		ACIAR	0.118	0.0140554	Negative	0.159	0.051	1.18812	0	0.086	-0.0136869	0	0	1.513	46.853	Positive
42	9	Dry	2016	Xieng Khoung	4	16	Biosecurity	Cattle	Cattle	Both	Female	4	4 to 5	M		ACIAR	0.241	0.11575	Negative	0.285	0.075	4.35644	0	0.109	0.025663	0	0	0.893	26.5817	Inconclusive
43	9	Dry	2016	Xieng Khoung	4	16	Biosecurity	Cattle	Cattle	Both	Male	2	2 to 3	F		ACIAR	0.563	0.381976	Positive	0.611	0.128	11.3531	0	0.113	0.0325064	0	0	0.133	1.73288	Negative
44	9	Dry	2016	Xieng Khoung	4	16	Biosecurity	Cattle	Cattle	Both	Male	2	2 to 3	M		ACIAR	0.172	0.0587019	Negative	0.213	0.081	5.14851	0	0.189	0.162532	0	0	0.365	9.31829	Negative
45	9	Dry	2016	Xieng Khoung	4	16	Biosecurity	Buffalo	Buffalo	Both	Female	0.5	<=1	T		ACIAR	0.018	-0.0686234	Negative	0.057	0.116	9.76898	0	0.623	0.905047	1	1	0.075	-0.163479	Negative
46	9	Dry	2016	Xieng Khoung	4	16	Biosecurity	Buffalo	Buffalo	Both	Female	0.5	<=1	M		ACIAR	0.039	-0.0512609	Negative	0.078	0.058	2.11221	0	0.279	0.31651	0	1	0.063	-0.555828	Negative
47	9	Dry	2016	Xieng Khoung	4	16	Biosecurity	Buffalo	Buffalo	Both	Female	2	2 to 3	M		ACIAR	0.021	-0.066143	Negative	0.066	0.044	0.264026	0	0.363	0.460222	0	1	0.084	0.130783	Negative
48	9	Dry	2016	Xieng Khoung	4	16	Biosecurity	Buffalo	Buffalo	Both	Male	0.5	<=1	T		ACIAR	0.154	0.0438198	Negative	0.197	0.096	7.12871	0	0.123	0.0496151	0	0	0.112	1.04627	Negative
49	9	Dry	2016	Xieng Khoung	4	16	Biosecurity	Cattle	Cattle	Both	Female	4	4 to 5	M		ACIAR	0.112	0.00909467	Negative	0.152	0.045	0.39604	0	0.081	-0.0222412	0	0	0.092	0.392349	Negative
50	9	Dry	2016	Xieng Khoung	4	16	Biosecurity	Cattle	Cattle	Both	Male	0.5	<=1	T		ACIAR	0.132	0.0256304	Negative	0.172	0.108	8.71287	0	0.092	-0.00342173	0	0	0.143	2.05983	Negative
51	9	Dry	2016	Xieng Khoung	4	16	Biosecurity	Cattle	Cattle	Both	Female	4	4 to 5	M		ACIAR	0.162	0.0504341	Negative	0.203	0.095	6.9967	0	0.085	-0.0153978	0	0	0.35	8.82786	Negative
52	9	Dry	2016	Xieng Khoung	4	16	Biosecurity	Cattle	Cattle	Both	Male	2	2 to 3	F		ACIAR	0.161	0.0496073	Negative	0.206	0.09	6.33663	0	0.085	-0.0153978	0	0	0.106	0.85009	Negative
53	9	Dry	2016	Xieng Khoung	4	16	Biosecurity	Cattle	Cattle	Both	Male	0.5	<=1	T		ACIAR	0.156	0.0454733	Negative	0.197	0.057	1.9802	0	0.11	0.0273738	0	0	0.185	3.43305	Negative
54	9	Dry	2016	Xieng Khoung	4	16	Biosecurity	Cattle	Cattle	Both	Female	4	4 to 5	M		ACIAR	0.245	0.119057	Negative	0.288	0.086	5.80858	0	0.098	0.00684346	0	0	0.328	8.10855	Negative
55	9	Dry	2016	Xieng Khoung	4	16	Biosecurity	Cattle	Cattle	Both	Male	2	2 to 3	M		ACIAR	0.177	0.0628359	Negative	0.218	0.045	0.39604	0	0.096	0.00342173	0	0	0.114	1.11166	Negative
56	9	Dry	2016	Xieng Khoung	4	16	Biosecurity	Cattle	Cattle	Both	Female	4	4 to 5	M		ACIAR	0.121	0.0165358	Negative	0.162	0.092	6.60066	0	0.086	-0.0136869	0	0	0.121	1.34053	Negative
57	9	Dry	2016	Xieng Khoung	4	16	Biosecurity	Cattle	Cattle	Both	Female	4	4 to 5	M		ACIAR	0.152	0.0421662	Negative	0.192	0.048	0.792079	0	0.083	-0.0188195	0	0	0.122	1.37322	Negative
58	9	Dry	2016	Xieng Khoung	4	16	Biosecurity	Cattle	Cattle	Both	Female	4	4 to 5	T		ACIAR	0.174	0.0603555	Negative	0.215	0.073	4.09241	0	0.082	-0.0205304	0	0	0.123	1.40592	Negative
59	9	Dry	2016	Xieng Khoung	4	16	Biosecurity	Cattle	Cattle	Both	Female	4	4 to 5	F		ACIAR	0.424	0.267053	Inconclusive	0.477	1.906	246.073	1	0.208	0.195038	0	0	0.208	4.18506	Negative
60	9	Dry	2016	Xieng Khoung	4	16	Biosecurity	Cattle	Cattle	Both	Female	4	4 to 5	F		ACIAR	0.119	0.0148822	Negative	0.16	0.21	22.1782	0	0.196	0.174508	0	0	0.135	1.79827	Negative
21	10	Dry	2016	Xieng Khoung	4	1	Both	Cattle	Cattle	Both	Male	2	2 to 3	M		ACIAR	0.222	0.100041	Negative	0.264	0.077	4.62046	0	0.152	0.0992301	0	0	0.507	13.9611	Negative
22	10	Dry	2016	Xieng Khoung	4	1	Both	Cattle	Cattle	Both	Male	0.5	<=1	M		ACIAR	0.087	-0.011575	Negative	0.132	0.065	3.0363	0	0.072	-0.037639	0	0	0.07	-0.326958	Negative
23	10	Dry	2016	Xieng Khoung	4	1	Both	Cattle	Cattle	Both	Female	4	4 to 5	F		ACIAR	0.159	0.0479537	Negative	0.201	0.092	6.60066	0	0.116	0.037639	0	0	0.09	0.326958	Negative
24	10	Dry	2016	Xieng Khoung	4	1	Both	Cattle	Cattle	Both	Male	2	2 to 3	M		ACIAR	0.152	0.0421662	Negative	0.193	0.21	22.1782	0	0.145	0.0872541	0	0	0.106	0.85009	Negative
25	10	Dry	2016	Xieng Khoung	4	1	Both	Cattle	Cattle	Both	Female	4	4 to 5	M		ACIAR	0.146	0.0372055	Negative	0.186	0.056	1.84818	0	0.103	0.0153978	0	0	0.087	0.22887	Negative
26	10	Dry	2016	Xieng Khoung	4	1	Both	Cattle	Cattle	Both	Female	4	4 to 5	M		ACIAR	0.109	0.0066143	Negative	0.152	0.05	1.05611	0	0.285	0.326775	0	1	0.091	0.359653	Negative
27	10	Dry	2016	Xieng Khoung	4	1	Both	Buffalo	Buffalo	Both	Female	2	2 to 3	F		ACIAR	0.033	-0.0562216	Negative	0.072	0.061	2.50825	0	0.073	-0.0359281	0	0	0.091	0.359653	Negative
28	10	Dry	2016	Xieng Khoung	4	1	Both	Buffalo	Buffalo	Both	Female	2	2 to 3	M		ACIAR	0.023	-0.0644895	Negative	0.062	0.123	10.6931	0	0.098	0.00684346	0	0	0.07	-0.326958	Negative
29	10	Dry	2016	Xieng Khoung	4	1	Both	Cattle	Cattle	Both	Female	4	4 to 5	F		ACIAR	0.117	0.0132286	Negative	0.156	0.048	0.792079	0	0.069	-0.0427716	0	0	0.616	17.5249	Negative
30	10	Dry	2016	Xieng Khoung	4	1	Both	Cattle	Cattle	Both	Female	4	4 to 5	M		ACIAR	0.132	0.0256304	Negative	0.172	0.091	6.46865	0	0.073	-0.0359281	0	0	0.188	3.53114	Negative
31	10	Dry	2016	Xieng Khoung	4	1	Both	Buffalo	Both	Both	Female	4	4 to 5	T		ACIAR	0.021	-0.066143	Negative	0.059	0.05	1.05611	0	0.954	1.47134	1	1	0.059	-0.686611	Negative
32	10	Dry	2016	Xieng Khoung	4	1	Both	Buffalo	Both	Both	Male	2	2 to 3	M		ACIAR	0.046	-0.0454733	Negative	0.085	0.108	8.71287	0	0.65	0.95124	1	1	0.078	-0.065392	Negative
33	10	Dry	2016	Xieng Khoung	4	1	Both	Cattle	Both	Both	Female	4	4 to 5	T		ACIAR	0.128	0.0223233	Negative	0.168	0.044	0.264026	0	0.181	0.148845	0	0	0.096	0.523132	Negative
34	10	Dry	2016	Xieng Khoung	4	1	Both	Cattle	Both	Both	Female	0.5	<=1	M		ACIAR	0.152	0.0421662	Negative	0.193	0.066	3.16832	0	0.273	0.306245	0	1	0.086	0.196175	Negative
35	10	Dry	2016	Xieng Khoung	4	1	Both	Cattle	Cattle	Both	Male	0.5	<=1	M		ACIAR	0.142	0.0338983	Negative	0.183	0.059	2.24422	0	0.11	0.0273738	0	0	0.088	0.261566	Negative
37	10	Dry	2016	Xieng Khoung	4	1	Both	Cattle	Cattle	Both	Female	4	4 to 5	M		ACIAR	0.208	0.0884663	Negative	0.251	0.069	3.56436	0	0.159	0.111206	0	0	0.105	0.817394	Negative
38	10	Dry	2016	Xieng Khoung	4	1	Both	Cattle	Cattle	Both	Female	4	4 to 5	M		ACIAR	0.136	0.0289376	Negative	0.177	0.073	4.09241	0	0.135	0.0701454	0	0	0.291	6.89881	Negative
39	10	Dry	2016	Xieng Khoung	4	1	Both	Cattle	Cattle	Both	Female	4	4 to 5	F		ACIAR	0.237	0.112443	Negative	0.28	0.108	8.71287	0	0.211	0.200171	0	0	0.109	0.948177	Negative
40	10	Dry	2016	Xieng Khoung	4	1	Both	Cattle	Cattle	Both	Female	0.5	<=1	T		ACIAR	0.224	0.101695	Negative	0.267	0.055	1.71617	0	0.074	-0.0342173	0	0	0.236	5.10054	Negative
21	4	Dry	2016	Xayabouli	3	5	Biosecurity	Cattle	Cattle	Cattle	Female	1	<=1	M		ACIAR	0.164	0.0520876	Negative	0.206	0.054	1.58416	0	0.09	-0.00684346	0	0	0.223	4.67549	Negative
22	4	Dry	2016	Xayabouli	3	5	Biosecurity	Cattle	Cattle	Cattle	Female	1	<=1	M		ACIAR	0.188	0.0719305	Negative	0.228	0.33	38.0198	0	0.079	-0.025663	0	0	0.397	10.3646	Negative
23	4	Dry	2016	Xayabouli	3	5	Biosecurity	Cattle	Cattle	Cattle	Female	6	>6	M		ACIAR	0.334	0.192642	Negative	0.385	0.066	3.16832	0	0.139	0.0769889	0	0	0.254	5.68906	Negative
24	4	Dry	2016	Xayabouli	3	5	Biosecurity	Cattle	Cattle	Cattle	Female	4	4 to 5	M		ACIAR	0.36	0.214138	Inconclusive	0.404	0.051	1.18812	0	0.098	0.00684346	0	0	0.543	15.1381	Negative
25	4	Dry	2016	Xayabouli	3	5	Biosecurity	Cattle	Cattle	Cattle	Female	1	<=1	F		ACIAR	0.112	0.00909467	Negative	0.152	0.067	3.30033	0	0.061	-0.0564585	0	0	0.09	0.326958	Negative
26	4	Dry	2016	Xayabouli	3	5	Biosecurity	Cattle	Cattle	Cattle	Female	6	>6	F		ACIAR	0.206	0.0868127	Negative	0.247	0.053	1.45215	0	0.108	0.0239521	0	0	0.091	0.359653	Negative
27	4	Dry	2016	Xayabouli	3	5	Biosecurity	Cattle	Cattle	Cattle	Female	6	>6	T		ACIAR	0.239	0.114097	Negative	0.281	0.045	0.39604	0	0.124	0.0513259	0	0	0.698	20.206	Inconclusive
28	4	Dry	2016	Xayabouli	3	5	Biosecurity	Cattle	Cattle	Cattle	Female	2	2 to 3			ACIAR	0.151	0.0413394	Negative	0.194	0.05	1.05611	0	0.098	0.00684346	0	0	0.223	4.67549	Negative
29	4	Dry	2016	Xayabouli	3	5	Biosecurity	Cattle	Cattle	Cattle	Male	3	2 to 3	M		ACIAR	0.771	0.553948	Positive	0.824	0.048	0.792079	0	0.434	0.581694	1	1	0.8	23.541	Inconclusive
30	4	Dry	2016	Xayabouli	3	5	Biosecurity	Cattle	Cattle	Cattle	Female	2	2 to 3	F		ACIAR	0.096	-0.00413394	Negative	0.136	0.062	2.64026	0	0.103	0.0153978	0	0	1.1	33.3497	Inconclusive
31	4	Dry	2016	Xayabouli	3	5	Biosecurity	Cattle	Cattle	Cattle	Female	3	2 to 3			ACIAR	0.169	0.0562216	Negative	0.211	0.048	0.792079	0	0.098	0.00684346	0	0	0.421	11.1493	Negative
32	4	Dry	2016	Xayabouli	3	5	Biosecurity	Cattle	Cattle	Cattle	Female	5	4 to 5	M		ACIAR	0.124	0.0190161	Negative	0.167	0.364	42.5083	0	0.107	0.0222412	0	0	0.625	17.8192	Negative
33	4	Dry	2016	Xayabouli	3	5	Biosecurity	Cattle	Cattle	Cattle	Female	2	2 to 3	F		ACIAR	0.138	0.0305912	Negative	0.18	0.229	24.6865	0	0.092	-0.00342173	0	0	0.253	5.65637	Negative
34	4	Dry	2016	Xayabouli	3	5	Biosecurity	Cattle	Cattle	Cattle	Female	4	4 to 5	M		ACIAR	0.373	0.224886	Inconclusive	0.417	0.081	5.14851	0	0.099	0.00855432	0	0	0.643	18.4077	Negative
35	4	Dry	2016	Xayabouli	3	5	Biosecurity	Cattle	Cattle	Cattle	Male	2	2 to 3	F		ACIAR	0.128	0.0223233	Negative	0.173	0.111	9.10891	0	0.077	-0.0290847	0	0	0.274	6.34298	Negative
36	4	Dry	2016	Xayabouli	3	5	Biosecurity	Cattle	Cattle	Cattle	Female	4	4 to 5	M		ACIAR	0.122	0.0173625	Negative	0.165	0.071	3.82838	0	0.076	-0.0307956	0	0	0.094	0.457741	Negative
37	4	Dry	2016	Xayabouli	3	5	Biosecurity	Cattle	Cattle	Cattle	Male	2	2 to 3	M		ACIAR	0.128	0.0223233	Negative	0.17	0.064	2.90429	0	0.089	-0.00855432	0	0	0.121	1.34053	Negative
38	4	Dry	2016	Xayabouli	3	5	Biosecurity	Cattle	Cattle	Cattle	Female	4	4 to 5	M		ACIAR	0.156	0.0454733	Negative	0.197	0.072	3.9604	0	0.063	-0.0530368	0	0	0.085	0.163479	Negative
39	4	Dry	2016	Xayabouli	3	5	Biosecurity	Cattle	Cattle	Cattle	Female	4	4 to 5	M		ACIAR	0.245	0.119057	Negative	0.287	0.061	2.50825	0	0.186	0.157399	0	0	0.341	8.5336	Negative
40	4	Dry	2016	Xayabouli	3	5	Biosecurity	Cattle	Cattle	Cattle	Female	4	4 to 5	M		ACIAR	0.079	-0.0181893	Negative	0.119	0.06	2.37624	0	0.145	0.0872541	0	0	0.473	12.8494	Negative
41	5	Dry	2016	Xayabouli	3	24	Vaccine	Cattle	Cattle	Cattle	Female	5	4 to 5	M		ACIAR	0.818	0.592807	Positive	0.871	0.065	3.0363	0	0.074	-0.0342173	0	0	3.252	103.711	Positive
42	5	Dry	2016	Xayabouli	3	24	Vaccine	Cattle	Cattle	Cattle	Female	4	4 to 5	M		ACIAR	0.159	0.0479537	Negative	0.2	0.076	4.48845	0	0.082	-0.0205304	0	0	0.133	1.73288	Negative
43	5	Dry	2016	Xayabouli	3	24	Vaccine	Cattle	Cattle	Cattle	Female	6	>6	T		ACIAR	0.154	0.0438198	Negative	0.195	0.083	5.41254	0	0.116	0.037639	0	0	0.218	4.51202	Negative
44	5	Dry	2016	Xayabouli	3	24	Vaccine	Cattle	Cattle	Cattle	Female	2	2 to 3	M		ACIAR	0.21	0.0901199	Negative	0.252	0.07	3.69637	0	0.09	-0.00684346	0	0	0.153	2.38679	Negative
45	5	Dry	2016	Xayabouli	3	24	Vaccine	Cattle	Cattle	Cattle	Male	2	2 to 3	F		ACIAR	0.332	0.190988	Negative	0.376	0.102	7.92079	0	0.196	0.174508	0	0	0.139	1.92905	Negative
46	5	Dry	2016	Xayabouli	3	24	Vaccine	Cattle	Cattle	Cattle	Female	4	4 to 5	F		ACIAR	0.151	0.0413394	Negative	0.192	0.078	4.75248	0	0.109	0.025663	0	0	0.138	1.89635	Negative
47	5	Dry	2016	Xayabouli	3	24	Vaccine	Cattle	Cattle	Cattle	Male	2	2 to 3	F		ACIAR	0.238	0.11327	Negative	0.28	0.063	2.77228	0	0.08	-0.0239521	0	0	0.096	0.523132	Negative
48	5	Dry	2016	Xayabouli	3	24	Vaccine	Cattle	Cattle	Cattle	Female	1	<=1	T		ACIAR	0.221	0.0992146	Negative	0.263	0.065	3.0363	0	0.192	0.167665	0	0	0.128	1.5694	Negative
50	5	Dry	2016	Xayabouli	3	24	Vaccine	Cattle	Cattle	Cattle	Female	4	4 to 5	M		ACIAR	0.239	0.114097	Negative	0.282	0.054	1.58416	0	0.079	-0.025663	0	0	0.119	1.27513	Negative
51	5	Dry	2016	Xayabouli	3	24	Vaccine	Cattle	Cattle	Cattle	Female	7	>6	T		ACIAR	0.23	0.0814116	Negative	0.273	0.134	9.32247	0	0.118	0.0386385	0	0	0.124	1.96749	Negative
52	5	Dry	2016	Xayabouli	3	24	Vaccine	Cattle	Cattle	Cattle	Male	3	2 to 3	F		ACIAR	0.257	0.10028	Negative	0.301	0.956	93.0718	0	0.099	0.00367985	0	0	0.147	2.95124	Negative
53	5	Dry	2016	Xayabouli	3	24	Vaccine	Cattle	Cattle	Cattle	Female	6	>6	M		ACIAR	0.764	0.454577	Positive	0.817	0.063	2.08864	0	0.081	-0.0294388	0	0	0.114	1.53978	Negative
54	5	Dry	2016	Xayabouli	3	24	Vaccine	Cattle	Cattle	Cattle	Female	2	2 to 3	F		ACIAR	0.143	0.020615	Negative	0.188	0.044	0.152827	0	0.093	-0.00735971	0	0	0.179	4.31993	Negative
55	5	Dry	2016	Xayabouli	3	24	Vaccine	Cattle	Cattle	Cattle	Female	4	4 to 5	M		ACIAR	0.388	0.191824	Negative	0.435	0.046	0.356597	0	0.085	-0.0220791	0	0	0.482	17.2797	Negative
56	5	Dry	2016	Xayabouli	3	24	Vaccine	Cattle	Cattle	Cattle	Male	1	<=1	M		ACIAR	0.128	0.0101328	Negative	0.169	0.046	0.356597	0	0.082	-0.0275989	0	0	0.113	1.49701	Negative
57	5	Dry	2016	Xayabouli	3	24	Vaccine	Cattle	Cattle	Cattle	Male	2	2 to 3	F		ACIAR	0.085	-0.0199161	Negative	0.125	0.044	0.152827	0	0.071	-0.0478381	0	0	0.134	2.39521	Negative
58	5	Dry	2016	Xayabouli	3	24	Vaccine	Cattle	Cattle	Cattle	Female	4	4 to 5	M		ACIAR	0.178	0.0450734	Negative	0.22	0.172	13.1941	0	0.075	-0.0404784	0	0	0.185	4.57656	Negative
59	5	Dry	2016	Xayabouli	3	24	Vaccine	Cattle	Cattle	Cattle	Female	3	2 to 3	M		ACIAR	0.201	0.0611461	Negative	0.244	0.095	5.34896	0	0.083	-0.025759	0	0	0.175	4.14884	Negative
60	5	Dry	2016	Xayabouli	3	24	Vaccine	Cattle	Cattle	Cattle	Female	6	>6	T		ACIAR	0.309	0.136618	Negative	0.352	0.09	4.83953	0	0.165	0.125115	0	0	0.299	9.45252	Negative
1	7	Dry	2016	Xayabouli	3	8	Both	Cattle	Cattle	Cattle	Female	6	>6	M		ACIAR	0.118	0.00314465	Negative	0.162	0.053	1.06979	0	0.11	0.023919	0	0	0.097	0.81266	Negative
2	7	Dry	2016	Xayabouli	3	8	Both	Cattle	Cattle	Cattle	Female	7	>6	M		ACIAR	0.696	0.407058	Positive	0.748	0.066	2.39429	0	0.124	0.049678	0	0	0.187	4.6621	Negative
3	7	Dry	2016	Xayabouli	3	8	Both	Cattle	Cattle	Cattle	Female	3	2 to 3			ACIAR	0.107	-0.00454228	Negative	0.147	0.045	0.254712	0	0.088	-0.0165593	0	0	0.122	1.88195	Negative
4	7	Dry	2016	Xayabouli	3	8	Both	Cattle	Cattle	Cattle	Female	4	4 to 5	F		ACIAR	0.152	0.0269043	Negative	0.2	0.046	0.356597	0	0.161	0.117755	0	0	0.709	26.9889	Inconclusive
5	7	Dry	2016	Xayabouli	3	8	Both	Cattle	Cattle	Cattle	Female	1.5	<=1	M		ACIAR	0.151	0.0262055	Negative	0.192	0.064	2.19052	0	0.074	-0.0423183	0	0	0.128	2.13858	Negative
6	7	Dry	2016	Xayabouli	3	8	Both	Cattle	Cattle	Cattle	Female	5	4 to 5	M		ACIAR	0.1	-0.00943396	Negative	0.14	0.199	15.945	0	0.102	0.00919963	0	0	0.096	0.769889	Negative
7	7	Dry	2016	Xayabouli	3	8	Both	Cattle	Cattle	Cattle	Male	0.666667	<=1	M		ACIAR	0.124	0.00733753	Negative	0.164	0.098	5.65461	0	0.074	-0.0423183	0	0	0.104	1.11206	Negative
8	7	Dry	2016	Xayabouli	3	8	Both	Cattle	Cattle	Cattle	Female	6	>6	M		ACIAR	0.113	-0.000349406	Negative	0.154	0.071	2.90372	0	0.118	0.0386385	0	0	0.131	2.26689	Negative
9	7	Dry	2016	Xayabouli	3	8	Both	Cattle	Cattle	Cattle	Female	5	4 to 5	F		ACIAR	0.158	0.0310971	Negative	0.198	0.061	1.88487	0	0.072	-0.0459982	0	0	0.46	16.3388	Negative
10	7	Dry	2016	Xayabouli	3	8	Both	Cattle	Cattle	Cattle	Male	0.666667	<=1	M		ACIAR	0.422	0.215584	Inconclusive	0.468	0.118	7.69231	0	0.104	0.0128795	0	0	0.276	8.46878	Negative
11	7	Dry	2016	Xayabouli	3	8	Both	Cattle	Cattle	Cattle	Female	4	4 to 5	F		ACIAR	0.306	0.134521	Negative	0.349	0.048	0.560367	0	0.1	0.00551978	0	0	0.126	2.05304	Negative
12	7	Dry	2016	Xayabouli	3	8	Both	Cattle	Cattle	Cattle	Female	3	2 to 3	T		ACIAR	0.205	0.0639413	Negative	0.246	0.104	6.26592	0	0.127	0.0551978	0	0	0.247	7.2284	Negative
13	7	Dry	2016	Xayabouli	3	8	Both	Cattle	Cattle	Cattle	Male	2	2 to 3	M		ACIAR	0.16	0.0324948	Negative	0.2	0.043	0.0509424	0	0.082	-0.0275989	0	0	1.751	71.5569	Positive
14	7	Dry	2016	Xayabouli	3	8	Both	Cattle	Cattle	Cattle	Female	1.5	<=1	M		ACIAR	0.361	0.172956	Negative	0.405	0.166	12.5828	0	0.129	0.0588776	0	0	0.173	4.0633	Negative
15	7	Dry	2016	Xayabouli	3	8	Both	Cattle	Cattle	Cattle	Female	4	4 to 5	M		ACIAR	0.31	0.137317	Negative	0.353	0.054	1.17168	0	0.117	0.0367985	0	0	0.4	13.7725	Negative
16	7	Dry	2016	Xayabouli	3	8	Both	Cattle	Cattle	Cattle	Female	4	4 to 5	T		ACIAR	0.329	0.150594	Negative	0.373	0.056	1.37545	0	0.095	-0.00367985	0	0	0.534	19.5038	Negative
17	7	Dry	2016	Xayabouli	3	8	Both	Cattle	Cattle	Cattle	Female	4	4 to 5	M		ACIAR	0.258	0.100978	Negative	0.3	0.063	2.08864	0	0.103	0.0110396	0	0	1.208	48.3319	Positive
18	7	Dry	2016	Xayabouli	3	8	Both	Cattle	Cattle	Cattle	Male	1.67	<=1	M		ACIAR	0.326	0.148498	Negative	0.371	0.054	1.17168	0	0.122	0.0459982	0	0	1.018	40.2053	Inconclusive
19	7	Dry	2016	Xayabouli	3	8	Both	Cattle	Cattle	Cattle	Female	4	4 to 5	F		ACIAR	0.245	0.0918938	Negative	0.287	0.081	3.92257	0	0.127	0.0551978	0	0	0.128	2.13858	Negative
20	7	Dry	2016	Xayabouli	3	8	Both	Cattle	Cattle	Cattle	Female	2.5	2 to 3	F		ACIAR	0.245	0.0918938	Negative	0.288	0.047	0.458482	0	0.085	-0.0220791	0	0	0.103	1.06929	Negative
1	5	Dry	2016	Luang Prabang	1	2	Vaccine	Buffalo	Buffalo	Both	Female	1	<=1	T		ACIAR	0.025	-0.0618449	Negative	0.063	0.085	4.33011	0	0.559	0.850046	1	1	0.079	0.042772	Negative
2	5	Dry	2016	Luang Prabang	1	2	Vaccine	Buffalo	Buffalo	Both	Female	4	4 to 5	M		ACIAR	0.034	-0.0555556	Negative	0.072	0.049	0.662252	0	0.544	0.822447	1	1	0.09	0.513259	Negative
3	5	Dry	2016	Luang Prabang	1	2	Vaccine	Buffalo	Buffalo	Both	Male	1	<=1	F		ACIAR	0.025	-0.0618449	Negative	0.062	0.095	5.34896	0	0.902	1.48114	1	1	0.068	-0.427716	Negative
4	5	Dry	2016	Luang Prabang	1	2	Vaccine	Buffalo	Buffalo	Both	Male	1	<=1	M		ACIAR	0.022	-0.0639413	Negative	0.06	0.069	2.69995	0	0.556	0.844526	1	1	0.061	-0.727117	Negative
5	5	Dry	2016	Luang Prabang	1	2	Vaccine	Cattle	Cattle	Both	Male	1	<=1	M		ACIAR	0.532	0.292453	Inconclusive	0.579	0.098	5.65461	0	0.146	0.0901564	0	0	0.082	0.171086	Negative
6	5	Dry	2016	Luang Prabang	1	2	Vaccine	Cattle	Cattle	Both	Female	6	>6	M		ACIAR	0.139	0.0178197	Negative	0.18	0.045	0.254712	0	0.114	0.0312787	0	0	0.11	1.36869	Negative
7	5	Dry	2016	Luang Prabang	1	2	Vaccine	Cattle	Cattle	Both	Male	2	2 to 3	F		ACIAR	0.23	0.0814116	Negative	0.272	0.09	4.83953	0	0.137	0.0735971	0	0	0.713	27.16	Inconclusive
8	5	Dry	2016	Luang Prabang	1	2	Vaccine	Buffalo	Buffalo	Both	Female	4	4 to 5	M		ACIAR	0.021	-0.0646401	Negative	0.062	0.045	0.254712	0	0.876	1.4333	1	1	0.069	-0.384944	Negative
9	5	Dry	2016	Luang Prabang	1	2	Vaccine	Buffalo	Buffalo	Both	Female	4	4 to 5	M		ACIAR	0.02	-0.0653389	Negative	0.058	0.049	0.662252	0	0.93	1.53266	1	1	0.073	-0.213858	Negative
10	5	Dry	2016	Luang Prabang	1	2	Vaccine	Buffalo	Buffalo	Both	Female	5	4 to 5	M		ACIAR	0.025	-0.0618449	Negative	0.064	0.18	14.0092	0	0.666	1.04692	1	1	0.071	-0.299401	Negative
11	5	Dry	2016	Luang Prabang	1	2	Vaccine	Buffalo	Buffalo	Both	Female	4	4 to 5	M		ACIAR	0.024	-0.0625437	Negative	0.063	0.093	5.14519	0	0.756	1.21251	1	1	0.082	0.171086	Negative
12	5	Dry	2016	Luang Prabang	1	2	Vaccine	Buffalo	Buffalo	Both	Female	5	4 to 5	T		ACIAR	0.02	-0.0653389	Negative	0.06	0.048	0.560367	0	0.817	1.32475	1	1	0.072	-0.25663	Negative
13	5	Dry	2016	Luang Prabang	1	2	Vaccine	Buffalo	Buffalo	Both	Female	4	4 to 5	T		ACIAR	0.022	-0.0639413	Negative	0.06	0.122	8.09985	0	0.654	1.02484	1	1	0.07	-0.342173	Negative
14	5	Dry	2016	Luang Prabang	1	2	Vaccine	Buffalo	Buffalo	Both	Male	3	2 to 3	M		ACIAR	0.022	-0.0639413	Negative	0.059	0.082	4.02445	0	0.709	1.12603	1	1	0.081	0.128315	Negative
15	5	Dry	2016	Luang Prabang	1	2	Vaccine	Buffalo	Buffalo	Both	Female	5	4 to 5	T		ACIAR	0.026	-0.0611461	Negative	0.063	0.059	1.6811	0	0.51	0.75989	1	1	0.061	-0.727117	Negative
16	5	Dry	2016	Luang Prabang	1	2	Vaccine	Buffalo	Buffalo	Both	Female	4	4 to 5	M		ACIAR	0.019	-0.0660377	Negative	0.053	0.058	1.57922	0	0.76	1.21987	1	1	0.064	-0.598802	Negative
17	5	Dry	2016	Luang Prabang	1	2	Vaccine	Buffalo	Buffalo	Both	Female	4	4 to 5	F		ACIAR	0.021	-0.0646401	Negative	0.06	0.203	16.3525	0	0.829	1.34683	1	1	0.059	-0.81266	Negative
18	5	Dry	2016	Luang Prabang	1	2	Vaccine	Buffalo	Buffalo	Both	Female	3	2 to 3	F		ACIAR	0.019	-0.0660377	Negative	0.059	0.052	0.967906	0	0.672	1.05796	1	1	0.488	17.5364	Negative
19	5	Dry	2016	Luang Prabang	1	2	Vaccine	Buffalo	Buffalo	Both	Female	4	4 to 5	M		ACIAR	0.023	-0.0632425	Negative	0.061	0.058	1.57922	0	0.738	1.17939	1	1	0.081	0.128315	Negative
20	5	Dry	2016	Luang Prabang	1	2	Vaccine	Buffalo	Buffalo	Both	Female	4	4 to 5	M		ACIAR	0.022	-0.0639413	Negative	0.061	0.058	1.57922	0	0.476	0.697332	1	1	0.177	4.23439	Negative
21	6	Dry	2016	Luang Prabang	1	14	Both	Cattle	Cattle	Both	Female	5	4 to 5	T	2016-11-06	ACIAR	0.166	0.0366876	Negative	0.206	0.096	5.45084	0	0.106	0.0165593	0	0	0.119	1.75364	Negative
22	6	Dry	2016	Luang Prabang	1	14	Both	Cattle	Cattle	Both	Male	3	2 to 3	M	2016-11-06	ACIAR	0.171	0.0401817	Negative	0.213	0.106	6.46969	0	0.082	-0.0275989	0	0	0.103	1.06929	Negative
23	6	Dry	2016	Luang Prabang	1	14	Both	Cattle	Cattle	Both	Female	0.666667	<=1	M	2016-11-06	ACIAR	0.253	0.0974843	Negative	0.299	0.051	0.866021	0	0.122	0.0459982	0	0	0.573	21.1719	Inconclusive
24	6	Dry	2016	Luang Prabang	1	14	Both	Cattle	Cattle	Both	Female	1	<=1	F	2016-11-06	ACIAR	0.224	0.0772187	Negative	0.266	0.057	1.47733	0	0.118	0.0386385	0	0	0.537	19.6322	Negative
25	6	Dry	2016	Luang Prabang	1	14	Both	Buffalo	Buffalo	Both	Female	5	4 to 5	M	2016-11-06	ACIAR	0.023	-0.0632425	Negative	0.061	0.05	0.764137	0	0.875	1.43146	1	1	0.086	0.342173	Negative
26	6	Dry	2016	Luang Prabang	1	14	Both	Buffalo	Buffalo	Both	Female	2	2 to 3	F	2016-11-06	ACIAR	0.023	-0.0632425	Negative	0.061	0.189	14.9261	0	0.529	0.794848	1	1	0.061	-0.727117	Negative
27	6	Dry	2016	Luang Prabang	1	14	Both	Buffalo	Buffalo	Both	Female	5	4 to 5	M	2016-11-06	ACIAR	0.022	-0.0639413	Negative	0.061	0.153	11.2583	0	0.703	1.115	1	1	0.073	-0.213858	Negative
28	6	Dry	2016	Luang Prabang	1	14	Both	Buffalo	Buffalo	Both	Female	3	2 to 3	M	2016-11-06	ACIAR	0.022	-0.0639413	Negative	0.064	0.086	4.43199	0	0.75	1.20147	1	1	0.07	-0.342173	Negative
29	6	Dry	2016	Luang Prabang	1	14	Both	Buffalo	Buffalo	Both	Female	4	4 to 5	M	2016-11-06	ACIAR	0.028	-0.0597484	Negative	0.067	0.059	1.6811	0	0.639	0.99724	1	1	0.08	0.085543	Negative
30	6	Dry	2016	Luang Prabang	1	14	Both	Buffalo	Buffalo	Both	Female	0.5	<=1	T	2016-11-06	ACIAR	0.021	-0.0646401	Negative	0.06	0.045	0.254712	0	0.785	1.26587	1	1	0.076	-0.085543	Negative
31	6	Dry	2016	Luang Prabang	1	14	Both	Buffalo	Buffalo	Both	Female	1	<=1	M	2016-11-06	ACIAR	0.022	-0.0639413	Negative	0.06	0.052	0.967906	0	0.05	-0.0864765	0	0	0.081	0.128315	Negative
32	6	Dry	2016	Luang Prabang	1	14	Both	Buffalo	Buffalo	Both	Female	4	4 to 5	M	2016-11-06	ACIAR	0.024	-0.0625437	Negative	0.063	0.05	0.764137	0	0.258	0.296228	0	1	0.081	0.128315	Negative
33	6	Dry	2016	Luang Prabang	1	14	Both	Buffalo	Buffalo	Both	Female	4	4 to 5	M	2016-11-06	ACIAR	0.022	-0.0639413	Negative	0.062	0.133	9.22058	0	0.293	0.360626	0	1	0.183	4.49102	Negative
34	6	Dry	2016	Luang Prabang	1	14	Both	Buffalo	Buffalo	Both	Female	5	4 to 5	M	2016-11-06	ACIAR	0.03	-0.0583508	Negative	0.068	0.162	12.1752	0	0.806	1.30451	1	1	0.213	5.77417	Negative
35	6	Dry	2016	Luang Prabang	1	14	Both	Buffalo	Buffalo	Both	Female	6	>6	T	2016-11-06	ACIAR	0.023	-0.0632425	Negative	0.06	0.077	3.51503	0	0.049	-0.0883165	0	0	0.075	-0.128315	Negative
36	6	Dry	2016	Luang Prabang	1	14	Both	Buffalo	Buffalo	Both	Female	4	4 to 5	M	2016-11-06	ACIAR	0.027	-0.0604472	Negative	0.069	0.054	1.17168	0	0.806	1.30451	1	1	0.074	-0.171086	Negative
37	6	Dry	2016	Luang Prabang	1	14	Both	Buffalo	Buffalo	Both	Male	4	4 to 5	M	2016-11-06	ACIAR	0.027	-0.0604472	Negative	0.066	0.048	0.560367	0	0.401	0.559338	1	1	0.081	0.128315	Negative
38	6	Dry	2016	Luang Prabang	1	14	Both	Buffalo	Buffalo	Both	Female	5	4 to 5	F	2016-11-06	ACIAR	0.022	-0.0639413	Negative	0.061	0.046	0.356597	0	0.792	1.27875	1	1	0.08	0.085543	Negative
39	6	Dry	2016	Luang Prabang	1	14	Both	Buffalo	Buffalo	Both	Female	4	4 to 5	F	2016-11-06	ACIAR	0.029	-0.0590496	Negative	0.068	0.053	1.06979	0	0.449	0.647654	1	1	0.087	0.384944	Negative
40	6	Dry	2016	Luang Prabang	1	14	Both	Buffalo	Buffalo	Both	Female	4	4 to 5	M	2016-11-06	ACIAR	0.031	-0.057652	Negative	0.07	0.101	5.96026	0	0.834	1.35603	1	1	0.163	3.63559	Negative
41	11	Dry	2016	Luang Prabang	1	10	Biosecurity	Cattle	Cattle	Cattle	Female	5	4 to 5	M	6/14/2016	ACIAR	0.204	0.0632425	Negative	0.249	0.101	5.96026	0	0.082	-0.0275989	0	0	0.272	8.29769	Negative
42	11	Dry	2016	Luang Prabang	1	10	Biosecurity	Cattle	Cattle	Cattle	Female	0.5	<=1	T	6/14/2016	ACIAR	0.148	0.024109	Negative	0.188	0.048	0.560367	0	0.056	-0.075437	0	0	0.288	8.98204	Negative
43	11	Dry	2016	Luang Prabang	1	10	Biosecurity	Cattle	Cattle	Cattle	Female	2	2 to 3	M	6/14/2016	ACIAR	0.186	0.0506639	Negative	0.228	0.084	4.22822	0	0.079	-0.0331187	0	0	0.276	8.46878	Negative
44	11	Dry	2016	Luang Prabang	1	10	Biosecurity	Cattle	Cattle	Cattle	Female	2	2 to 3	M	6/14/2016	ACIAR	0.341	0.15898	Negative	0.384	0.076	3.41314	0	0.064	-0.0607176	0	0	1.779	72.7545	Positive
45	11	Dry	2016	Luang Prabang	1	10	Biosecurity	Cattle	Cattle	Cattle	Female	5	4 to 5	M	6/14/2016	ACIAR	0.15	0.0255066	Negative	0.192	0.046	0.356597	0	0.104	0.0128795	0	0	0.089	0.470488	Negative
46	11	Dry	2016	Luang Prabang	1	10	Biosecurity	Cattle	Cattle	Cattle	Female	4	4 to 5	M	6/14/2016	ACIAR	0.158	0.0310971	Negative	0.201	0.043	0.0509424	0	0.054	-0.0791168	0	0	0.161	3.55004	Negative
47	11	Dry	2016	Luang Prabang	1	10	Biosecurity	Cattle	Cattle	Cattle	Female	4	4 to 5	F	6/14/2016	ACIAR	0.379	0.185535	Negative	0.427	0.053	1.06979	0	0.133	0.0662374	0	0	1.887	77.3738	Positive
48	11	Dry	2016	Luang Prabang	1	10	Biosecurity	Cattle	Cattle	Cattle	Male	5	4 to 5	M	6/14/2016	ACIAR	0.156	0.0296995	Negative	0.198	0.051	0.866021	0	0.058	-0.0717571	0	0	0.132	2.30967	Negative
49	11	Dry	2016	Luang Prabang	1	10	Biosecurity	Cattle	Cattle	Cattle	Female	1	<=1	M	6/14/2016	ACIAR	0.151	0.0262055	Negative	0.193	0.139	9.83189	0	0.055	-0.0772769	0	0	0.139	2.60907	Negative
50	11	Dry	2016	Luang Prabang	1	10	Biosecurity	Cattle	Cattle	Cattle	Female	3	2 to 3	F	6/14/2016	ACIAR	0.152	0.0269043	Negative	0.193	0.137	9.62812	0	0.057	-0.0735971	0	0	0.162	3.59281	Negative
51	11	Dry	2016	Luang Prabang	1	10	Biosecurity	Cattle	Cattle	Cattle	Female	1	<=1	M	6/14/2016	ACIAR	0.213	0.0695318	Negative	0.255	0.079	3.7188	0	0.104	0.0128795	0	0	0.212	5.73139	Negative
52	11	Dry	2016	Luang Prabang	1	10	Biosecurity	Cattle	Cattle	Cattle	Female	6	>6	M	6/14/2016	ACIAR	0.152	0.0269043	Negative	0.194	0.502	46.8161	0	0.056	-0.075437	0	0	0.192	4.87596	Negative
53	11	Dry	2016	Luang Prabang	1	10	Biosecurity	Cattle	Cattle	Cattle	Male	1	<=1	T	6/14/2016	ACIAR	0.182	0.0478686	Negative	0.224	0.046	0.356597	0	0.082	-0.0275989	0	0	0.309	9.88024	Negative
54	11	Dry	2016	Luang Prabang	1	10	Biosecurity	Cattle	Cattle	Cattle	Male	0.833333	<=1	T	6/14/2016	ACIAR	0.152	0.0269043	Negative	0.194	0.046	0.356597	0	0.062	-0.0643974	0	0	0.197	5.08982	Negative
55	11	Dry	2016	Luang Prabang	1	10	Biosecurity	Cattle	Cattle	Cattle	Female	5	4 to 5	M	6/14/2016	ACIAR	0.146	0.0227114	Negative	0.187	0.045	0.254712	0	0.05	-0.0864765	0	0	0.146	2.90847	Negative
56	11	Dry	2016	Luang Prabang	1	10	Biosecurity	Cattle	Cattle	Cattle	Male	6	>6	M	6/14/2016	ACIAR	0.187	0.0513627	Negative	0.229	0.101	5.96026	0	0.1	0.00551978	0	0	0.191	4.83319	Negative
57	11	Dry	2016	Luang Prabang	1	10	Biosecurity	Cattle	Cattle	Cattle	Female	3	2 to 3	M	6/14/2016	ACIAR	0.159	0.0317959	Negative	0.202	0.177	13.7035	0	0.065	-0.0588776	0	0	0.13	2.22412	Negative
58	11	Dry	2016	Luang Prabang	1	10	Biosecurity	Cattle	Cattle	Cattle	Male	1	<=1	M	6/14/2016	ACIAR	0.147	0.0234102	Negative	0.187	0.106	6.46969	0	0.129	0.0588776	0	0	0.081	0.128315	Negative
59	11	Dry	2016	Luang Prabang	1	10	Biosecurity	Cattle	Cattle	Cattle	Female	3	2 to 3	M	6/14/2016	ACIAR	0.154	0.0326748	Negative	0.197	0.211	14.4641	0	0.06	-0.0286408	0	0	0.176	9.33711	Negative
60	11	Dry	2016	Luang Prabang	1	10	Biosecurity	Cattle	Cattle	Cattle	Male	4	4 to 5	M	6/14/2016	ACIAR	0.357	0.18693	Negative	0.403	0.065	1.8941	0	0.084	-0.00533981	0	0	1.712	133.508	Positive
1	2	Wet	2017	Xayabouli	7	25		Buffalo	Buffalo	Both	Male	1	<=1	F		OIE	0.018	-0.0706687	Negative	0.057	0.073	2.58287	0	0.29	0.19466	0	0	0.104	3.51657	Negative
2	2	Wet	2017	Xayabouli	7	25		Cattle	Cattle	Both	Female	1	<=1	M		OIE	0.486	0.284954	Inconclusive	0.534	0.155	9.6427	0	0.141	0.05	0	0	0.226	13.3791	Negative
3	2	Wet	2017	Xayabouli	7	25		Cattle	Cattle	Both	Female	1	<=1	M		OIE	1.641	1.16261	Positive	1.708	0.051	0.688765	0	0.068	-0.0208738	0	0	0.128	5.45675	Negative
4	2	Wet	2017	Xayabouli	7	25		Cattle	Cattle	Both	Female	2	2 to 3	M		OIE	0.154	0.0326748	Negative	0.195	0.245	17.3913	0	0.067	-0.0218447	0	0	0.099	3.11237	Negative
5	2	Wet	2017	Xayabouli	7	25		Cattle	Cattle	Both	Female	2	2 to 3	M		OIE	0.209	0.0744681	Negative	0.251	0.082	3.35773	0	0.096	0.00631068	0	0	1.933	151.374	Positive
6	2	Wet	2017	Xayabouli	7	25		Cattle	Cattle	Both	Female	0.75	<=1	F		OIE	0.141	0.0227964	Negative	0.182	0.092	4.21868	0	0.08	-0.0092233	0	0	0.161	8.12449	Negative
7	2	Wet	2017	Xayabouli	7	25		Buffalo	Buffalo	Both	Female	0.75	<=1	F		OIE	0.02	-0.0691489	Negative	0.063	0.144	8.69565	0	0.062	-0.026699	0	0	0.165	8.44786	Negative
8	2	Wet	2017	Xayabouli	7	25		Buffalo	Buffalo	Both	Female	0.75	<=1	F		OIE	0.021	-0.0683891	Negative	0.06	0.061	1.54972	0	0.06	-0.0286408	0	0	0.099	3.11237	Negative
9	2	Wet	2017	Xayabouli	7	25		Buffalo	Buffalo	Both	Female	0.666667	<=1	F		OIE	0.022	-0.0676292	Negative	0.061	0.226	15.7555	0	0.07	-0.018932	0	0	0.146	6.91188	Negative
10	2	Wet	2017	Xayabouli	7	25		Buffalo	Buffalo	Both	Female	0.666667	<=1	F		OIE	0.022	-0.0676292	Negative	0.062	0.181	11.8812	0	0.076	-0.0131068	0	0	0.126	5.29507	Negative
11	2	Wet	2017	Xayabouli	7	25		Cattle	Cattle	Both	Female	2	2 to 3	F		OIE	0.345	0.177812	Negative	0.388	0.051	0.688765	0	0.111	0.0208738	0	0	0.1	3.19321	Negative
12	2	Wet	2017	Xayabouli	7	25		Cattle	Cattle	Both	Female	4	4 to 5	F		OIE	0.121	0.00759878	Negative	0.161	0.055	1.03315	0	0.086	-0.00339806	0	0	1.072	81.7704	Positive
13	2	Wet	2017	Xayabouli	7	25		Cattle	Cattle	Both	Male	3	2 to 3	M		OIE	0.217	0.0805471	Negative	0.259	0.107	5.51012	0	0.135	0.0441748	0	0	0.118	4.64834	Negative
14	2	Wet	2017	Xayabouli	7	25		Cattle	Cattle	Both	Male	4	4 to 5	F		OIE	0.329	0.165653	Negative	0.372	0.136	8.00689	0	0.072	-0.0169903	0	0	0.139	6.346	Negative
15	2	Wet	2017	Xayabouli	7	25		Cattle	Cattle	Both	Female	4	4 to 5	F		OIE	0.135	0.0182371	Negative	0.175	0.051	0.688765	0	0.062	-0.026699	0	0	0.092	2.54648	Negative
16	2	Wet	2017	Xayabouli	7	25		Cattle	Cattle	Both	Female	3	2 to 3	M		OIE	0.278	0.1269	Negative	0.321	0.06	1.46362	0	0.105	0.0150485	0	0	0.345	22.9992	Inconclusive
17	2	Wet	2017	Xayabouli	7	25		Cattle	Cattle	Both	Female	3	2 to 3	M		OIE	0.292	0.137538	Negative	0.334	0.078	3.01334	0	0.106	0.0160194	0	0	0.212	12.2474	Negative
18	2	Wet	2017	Xayabouli	7	25		Cattle	Cattle	Both	Female	2	2 to 3	M		OIE	0.242	0.0995441	Negative	0.284	0.069	2.23848	0	0.072	-0.0169903	0	0	0.372	25.1819	Inconclusive
19	2	Wet	2017	Xayabouli	7	25		Cattle	Cattle	Both	Female	4	4 to 5	M		OIE	0.225	0.0866261	Negative	0.267	0.074	2.66896	0	0.203	0.110194	0	0	0.411	28.3347	Inconclusive
20	2	Wet	2017	Xayabouli	7	25		Cattle	Cattle	Both	Female	4	4 to 5	M		OIE	0.261	0.113982	Negative	0.305	0.196	13.1726	0	0.103	0.0131068	0	0	0.363	24.4543	Inconclusive
1	2	Wet	2017	Xayabouli	7	27		Cattle	Cattle	Cattle	Female			M		OIE	0.4	0.219605	Inconclusive	0.445	0.065	1.8941	0	0.126	0.0354369	0	0	0.184	9.98383	Negative
2	2	Wet	2017	Xayabouli	7	27		Cattle	Cattle	Cattle	Female			M		OIE	1.123	0.768997	Positive	1.177	0.069	2.23848	0	0.12	0.0296116	0	0	0.126	5.29507	Negative
3	2	Wet	2017	Xayabouli	7	27		Cattle	Cattle	Cattle	Female			F		OIE	0.378	0.202888	Inconclusive	0.421	0.108	5.59621	0	0.08	-0.0092233	0	0	0.089	2.30396	Negative
4	2	Wet	2017	Xayabouli	7	27		Cattle	Cattle	Cattle	Female			M		OIE	0.3	0.143617	Negative	0.342	0.066	1.9802	0	0.17	0.0781553	0	0	0.537	38.5206	Inconclusive
5	2	Wet	2017	Xayabouli	7	27		Cattle	Cattle	Cattle	Female			M		OIE	0.313	0.153495	Negative	0.356	0.143	8.60956	0	0.085	-0.00436893	0	0	0.288	18.3913	Negative
6	2	Wet	2017	Xayabouli	7	27		Cattle	Cattle	Cattle	Female			F		OIE	0.178	0.0509119	Negative	0.219	0.053	0.860956	0	0.07	-0.018932	0	0	0.163	8.28618	Negative
7	2	Wet	2017	Xayabouli	7	27		Cattle	Cattle	Cattle	Female			F		OIE	0.161	0.0379939	Negative	0.202	0.192	12.8282	0	0.067	-0.0218447	0	0	0.156	7.72029	Negative
8	2	Wet	2017	Xayabouli	7	27		Cattle	Cattle	Cattle	Male			M		OIE	0.156	0.0341945	Negative	0.196	0.09	4.04649	0	0.094	0.00436893	0	0	0.144	6.7502	Negative
9	2	Wet	2017	Xayabouli	7	27		Cattle	Cattle	Cattle	Male			M		OIE	0.148	0.0281155	Negative	0.188	0.077	2.92725	0	0.067	-0.0218447	0	0	0.23	13.7025	Negative
10	2	Wet	2017	Xayabouli	7	27		Cattle	Cattle	Cattle	Male			M		OIE	0.155	0.0334347	Negative	0.196	0.063	1.72191	0	0.059	-0.0296116	0	0	0.168	8.69038	Negative
11	2	Wet	2017	Xayabouli	7	27		Cattle	Cattle	Cattle	Female			F		OIE	0.17	0.0448328	Negative	0.211	0.072	2.49677	0	0.089	-0.000485437	0	0	0.08	1.57639	Negative
12	2	Wet	2017	Xayabouli	7	27		Cattle	Cattle	Cattle	Male			F		OIE	0.191	0.0607903	Negative	0.232	0.063	1.72191	0	0.106	0.0160194	0	0	0.272	17.0978	Negative
13	2	Wet	2017	Xayabouli	7	27		Cattle	Cattle	Cattle	Female			M		OIE	0.196	0.0645897	Negative	0.238	0.076	2.84115	0	0.094	0.00436893	0	0	0.065	0.363783	Negative
14	2	Wet	2017	Xayabouli	7	27		Cattle	Cattle	Cattle	Male			M		OIE	0.212	0.0767477	Negative	0.255	0.094	4.39087	0	0.074	-0.0150485	0	0	0.078	1.41471	Negative
15	2	Wet	2017	Xayabouli	7	27		Cattle	Cattle	Cattle	Male			M		OIE	0.355	0.18541	Negative	0.401	0.099	4.82135	0	0.097	0.00728155	0	0	1.009	76.6774	Positive
16	2	Wet	2017	Xayabouli	7	27		Cattle	Cattle	Cattle	Female			F		OIE	0.314	0.154255	Negative	0.358	0.203	13.7753	0	0.152	0.0606796	0	0	0.273	17.1787	Negative
17	2	Wet	2017	Xayabouli	7	27		Cattle	Cattle	Cattle	Female			F		OIE	0.279	0.12766	Negative	0.32	0.063	1.72191	0	0.069	-0.0199029	0	0	0.974	73.848	Positive
18	2	Wet	2017	Xayabouli	7	27		Cattle	Cattle	Cattle	Female			F		OIE	0.253	0.107903	Negative	0.295	0.061	1.54972	0	0.086	-0.00339806	0	0	0.428	29.709	Inconclusive
19	2	Wet	2017	Xayabouli	7	27		Cattle	Cattle	Cattle	Male			M		OIE	0.361	0.18997	Negative	0.404	0.05	0.602669	0	0.076	-0.0131068	0	0	0.301	19.4422	Negative
20	2	Wet	2017	Xayabouli	7	27		Cattle	Cattle	Cattle	Female			M		OIE	0.337	0.171733	Negative	0.38	0.051	0.688765	0	0.157	0.065534	0	0	0.136	6.10348	Negative
1	3	Wet	2017	Xayabouli	3	22		Buffalo	Buffalo	Both	Male	0.5	<=1	F		OIE	0.024	-0.0661094	Negative	0.061	0.075	2.75506	0	0.537	0.434466	0	1	0.061	0.04042	Negative
2	3	Wet	2017	Xayabouli	3	22		Buffalo	Buffalo	Both	Male	0.5	<=1	M		OIE	0.024	-0.0661094	Negative	0.063	0.059	1.37753	0	0.538	0.435437	0	1	0.062	0.121261	Negative
3	3	Wet	2017	Xayabouli	3	22		Buffalo	Buffalo	Both	Male	0.583333	<=1	F		OIE	0.026	-0.0645897	Negative	0.064	0.106	5.42402	0	0.662	0.555825	1	1	0.053	-0.606306	Negative
4	3	Wet	2017	Xayabouli	3	22		Cattle	Cattle	Both	Male	0.75	<=1	F		OIE	0.157	0.0349544	Negative	0.198	0.459	35.8158	0	0.089	-0.000485437	0	0	0.112	4.1633	Negative
5	3	Wet	2017	Xayabouli	3	22		Cattle	Cattle	Both	Female	0.5	<=1	F		OIE	0.195	0.0638298	Negative	0.237	0.053	0.860956	0	0.057	-0.0315534	0	0	0.155	7.63945	Negative
6	3	Wet	2017	Xayabouli	3	22		Cattle	Cattle	Both	Female	4	4 to 5	M		OIE	0.193	0.06231	Negative	0.235	0.114	6.11279	0	0.167	0.0752427	0	0	0.235	14.1067	Negative
7	3	Wet	2017	Xayabouli	3	22		Cattle	Cattle	Both	Male	3	2 to 3	F		OIE	0.168	0.0433131	Negative	0.209	0.054	0.947051	0	0.076	-0.0131068	0	0	0.137	6.18432	Negative
8	3	Wet	2017	Xayabouli	3	22		Cattle	Cattle	Both	Female	2	2 to 3	F		OIE	0.266	0.117781	Negative	0.308	0.218	15.0667	0	0.089	-0.000485437	0	0	0.092	2.54648	Negative
9	3	Wet	2017	Xayabouli	3	22		Cattle	Cattle	Both	Female	3	2 to 3	M		OIE	0.249	0.104863	Negative	0.29	0.468	36.5906	0	0.247	0.152913	0	0	0.226	13.3791	Negative
10	3	Wet	2017	Xayabouli	3	22		Cattle	Cattle	Both	Female	4	4 to 5	M		OIE	0.309	0.150456	Negative	0.352	0.088	3.8743	0	0.141	0.05	0	0	0.272	17.0978	Negative
11	3	Wet	2017	Xayabouli	3	22		Cattle	Cattle	Both	Female	3	2 to 3	M		OIE	0.253	0.107903	Negative	0.295	0.11	5.7684	0	0.109	0.018932	0	0	0.164	8.36702	Negative
13	3	Wet	2017	Xayabouli	3	22		Cattle	Cattle	Both	Female	4	4 to 5	F		OIE	1.43	1.00228	Positive	1.487	0.078	3.01334	0	0.081	-0.00825243	0	0	0.117	4.5675	Negative
14	3	Wet	2017	Xayabouli	3	22		Cattle	Cattle	Both	Female	2	2 to 3	F		OIE	0.416	0.231763	Inconclusive	0.46	0.05	0.602669	0	0.094	0.00436893	0	0	0.171	8.9329	Negative
15	3	Wet	2017	Xayabouli	3	22		Cattle	Cattle	Both	Female	4	4 to 5	F		OIE	0.301	0.144377	Negative	0.347	0.053	0.860956	0	0.13	0.0393204	0	0	0.078	1.41471	Negative
16	3	Wet	2017	Xayabouli	3	22		Cattle	Cattle	Both	Female	2	2 to 3	M		OIE	0.166	0.0417933	Negative	0.209	0.144	8.69565	0	0.086	-0.00339806	0	0	0.087	2.14228	Negative
17	3	Wet	2017	Xayabouli	3	22		Cattle	Cattle	Both	Female	1	<=1	M		OIE	0.306	0.148176	Negative	0.349	0.118	6.45717	0	0.29	0.19466	0	0	0.239	14.4301	Negative
18	3	Wet	2017	Xayabouli	3	22		Cattle	Cattle	Both	Female	2	2 to 3	F		OIE	0.281	0.129179	Negative	0.324	0.054	0.947051	0	0.18	0.0878641	0	0	0.823	61.6411	Positive
19	3	Wet	2017	Xayabouli	3	22		Cattle	Cattle	Both	Female	1	<=1	F		OIE	0.273	0.1231	Negative	0.316	0.062	1.63582	0	1.019	0.902427	1	1	2.322	182.821	Positive
20	3	Wet	2017	Xayabouli	3	22		Cattle	Cattle	Both	Female	1	<=1	F		OIE	0.189	0.0592705	Negative	0.229	0.065	1.8941	0	0.085	-0.00436893	0	0	0.398	27.2838	Inconclusive
1	2	Wet	2017	Bokeo	8	13		Cattle	Cattle	Cattle	Female	5	4 to 5	M		OIE	0.158	0.0357143	Negative	0.198	0.065	1.8941	0	0.181	0.088835	0	0	0.306	19.8464	Negative
2	2	Wet	2017	Bokeo	8	13		Cattle	Cattle	Cattle	Female	5	4 to 5	M		OIE	0.189	0.0592705	Negative	0.23	0.104	5.25183	0	2.002	1.8568	1	1	0.189	10.388	Negative
3	2	Wet	2017	Bokeo	8	13		Cattle	Cattle	Cattle	Female	4	4 to 5	M		OIE	0.29	0.136018	Negative	0.333	0.075	2.75506	0	0.061	-0.0276699	0	0	0.234	14.0259	Negative
4	2	Wet	2017	Bokeo	8	13		Cattle	Cattle	Cattle	Female	2	2 to 3	M		OIE	0.228	0.0889058	Negative	0.269	0.063	1.72191	0	0.098	0.00825243	0	0	0.13	5.61843	Negative
5	2	Wet	2017	Bokeo	8	13		Cattle	Cattle	Cattle	Female	3	2 to 3	T		OIE	0.241	0.0987842	Negative	0.283	0.064	1.80801	0	0.075	-0.0140777	0	0	0.46	32.2959	Inconclusive
6	2	Wet	2017	Bokeo	8	13		Cattle	Cattle	Cattle	Female	4	4 to 5	M		OIE	0.352	0.183131	Negative	0.401	0.071	2.41068	0	0.07	-0.018932	0	0	0.564	40.7033	Inconclusive
7	2	Wet	2017	Bokeo	8	13		Cattle	Cattle	Cattle	Female	4	4 to 5	M		OIE	0.173	0.0471125	Negative	0.214	0.057	1.20534	0	0.135	0.0441748	0	0	0.105	3.59741	Negative
8	2	Wet	2017	Bokeo	8	13		Cattle	Cattle	Cattle	Male	3	2 to 3	M		OIE	0.386	0.208967	Inconclusive	0.43	0.062	1.63582	0	0.083	-0.00631068	0	0	0.21	12.0857	Negative
9	2	Wet	2017	Bokeo	8	13		Cattle	Cattle	Cattle	Female	3	2 to 3	M		OIE	0.204	0.0706687	Negative	0.245	0.066	1.9802	0	0.095	0.00533981	0	0	0.179	9.57963	Negative
10	2	Wet	2017	Bokeo	8	13		Cattle	Cattle	Cattle	Male	2	2 to 3	T		OIE	0.192	0.0615502	Negative	0.234	0.05	0.602669	0	0.093	0.00339806	0	0	0.196	10.9539	Negative
11	2	Wet	2017	Bokeo	8	13		Cattle	Cattle	Cattle	Female	3	2 to 3	M		OIE	0.139	0.0212766	Negative	0.179	0.112	5.94059	0	0.111	0.0208738	0	0	0.285	18.1487	Negative
12	2	Wet	2017	Bokeo	8	13		Cattle	Cattle	Cattle	Female	4	4 to 5	M		OIE	0.163	0.0395137	Negative	0.203	0.183	12.0534	0	0.086	-0.00339806	0	0	0.447	31.2449	Inconclusive
13	2	Wet	2017	Bokeo	8	13		Cattle	Cattle	Cattle	Female	5	4 to 5	M		OIE	0.311	0.151976	Negative	0.353	0.086	3.70211	0	0.135	0.0441748	0	0	0.319	20.8973	Inconclusive
14	2	Wet	2017	Bokeo	8	13		Cattle	Cattle	Cattle	Female	6	>6	T		OIE	0.193	0.06231	Negative	0.235	0.085	3.61601	0	0.085	-0.00436893	0	0	0.404	27.7688	Inconclusive
15	2	Wet	2017	Bokeo	8	13		Cattle	Cattle	Cattle	Male	4	4 to 5	F		OIE	0.185	0.056231	Negative	0.227	0.114	6.11279	0	0.08	-0.0092233	0	0	0.095	2.78901	Negative
16	2	Wet	2017	Bokeo	8	13		Cattle	Cattle	Cattle	Female	5	4 to 5	T		OIE	0.196	0.0645897	Negative	0.237	0.079	3.09944	0	0.149	0.057767	0	0	0.25	15.3193	Negative
17	2	Wet	2017	Bokeo	8	13		Cattle	Cattle	Cattle	Male	4	4 to 5	M		OIE	0.279	0.12766	Negative	0.323	0.056	1.11924	0	0.134	0.0432039	0	0	0.256	15.8044	Negative
18	2	Wet	2017	Bokeo	8	13		Cattle	Cattle	Cattle	Female	5	4 to 5	T		OIE	0.218	0.081307	Negative	0.262	0.098	4.73526	0	0.115	0.0247573	0	0	1.07	81.6087	Positive
19	2	Wet	2017	Bokeo	8	13		Cattle	Cattle	Cattle	Female	4	4 to 5	T		OIE	0.193	0.06231	Negative	0.236	0.105	5.33793	0	0.085	-0.00436893	0	0	0.338	22.4333	Inconclusive
20	2	Wet	2017	Bokeo	8	13		Cattle	Cattle	Cattle	Female	5	4 to 5	F		OIE	0.266	0.117781	Negative	0.309	0.06	1.46362	0	0.146	0.0548544	0	0	0.208	11.924	Negative
1	1	Wet	2017	Bokeo	2	3		Cattle	Cattle	Cattle	Female	4	4 to 5	F		OIE	0.153	0.0521407	0	0.194	0.094	3.81058	0	0.206	0.182975	0	0	0.719	26.4993	Inconclusive
2	1	Wet	2017	Bokeo	2	3		Cattle	Cattle	Cattle	Female	5	4 to 5	F		OIE	0.193	0.0860534	0	0.234	0.058	1.14687	0	0.128	0.0588703	0	0	0.065	0.438334	Negative
3	1	Wet	2017	Bokeo	2	3		Cattle	Cattle	Cattle	Male	6	>6	F		OIE	0.237	0.123357	0	0.278	0.192	11.0618	0	0.133	0.0668258	0	0	1.13	42.8771	Inconclusive
4	1	Wet	2017	Bokeo	2	3		Cattle	Cattle	Cattle	Female	4	4 to 5	F		OIE	0.447	0.301399	0	0.492	0.103	4.47651	0	0.219	0.20366	0	0	1.249	47.619	Positive
6	1	Wet	2017	Bokeo	2	3		Cattle	Cattle	Cattle	Male	4	4 to 5	F		OIE	0.262	0.144553	0	0.303	0.059	1.22087	0	0.181	0.143198	0	0	0.204	5.97729	Negative
7	1	Wet	2017	Bokeo	2	3		Cattle	Cattle	Cattle	Female	2	2 to 3	M		OIE	0.398	0.259856	0	0.449	0.251	15.4273	0	0.143	0.0827367	0	0	0.497	17.6529	Negative
8	1	Wet	2017	Bokeo	2	3		Cattle	Cattle	Cattle	Female	5	4 to 5	M		OIE	0.132	0.0343366	0	0.173	0.283	17.795	0	0.165	0.117741	0	0	0.076	0.876669	Negative
9	1	Wet	2017	Bokeo	2	3		Cattle	Cattle	Cattle	Female	4	4 to 5	F		OIE	0.235	0.121662	0	0.276	0.219	13.0596	0	0.137	0.0731901	0	0	0.084	1.19546	Negative
10	1	Wet	2017	Bokeo	2	3		Cattle	Cattle	Cattle	Female	6	>6	F		OIE	0.154	0.0529886	0	0.195	0.064	1.59083	0	0.38	0.459825	0	0	0.121	2.66986	Negative
11	1	Wet	2017	Bokeo	2	3		Cattle	Cattle	Cattle	Female	5	4 to 5	F		OIE	0.151	0.0504451	0	0.191	0.059	1.22087	0	0.125	0.0540971	0	0	2.29	89.1014	Positive
12	1	Wet	2017	Bokeo	2	3		Cattle	Cattle	Cattle	Female	4	4 to 5	F		OIE	0.317	0.191183	0	0.36	0.158	8.54606	0	0.121	0.0477327	0	0	1.014	38.2546	Inconclusive
13	1	Wet	2017	Bokeo	2	3		Cattle	Cattle	Cattle	Female	3	2 to 3	F		OIE	0.167	0.0640102	0	0.207	0.092	3.6626	0	0.115	0.0381862	0	0	0.232	7.09305	Negative
14	1	Wet	2017	Bokeo	2	3		Cattle	Cattle	Cattle	Female	5	4 to 5	F		OIE	0.186	0.0801187	0	0.227	0.07	2.03478	0	0.135	0.070008	0	0	0.469	16.5372	Negative
15	1	Wet	2017	Bokeo	2	3		Cattle	Cattle	Cattle	Female	5	4 to 5	F		OIE	0.113	0.0182281	0	0.152	0.054	0.850906	0	0.124	0.052506	0	0	0.067	0.518031	Negative
16	1	Wet	2017	Bokeo	2	3		Cattle	Cattle	Cattle	Male	2	2 to 3	F		OIE	0.146	0.046206	0	0.186	0.052	0.702923	0	0.08	-0.017502	0	0	0.144	3.58637	Negative
17	1	Wet	2017	Bokeo	2	3		Cattle	Cattle	Cattle	Female	4	4 to 5	F		OIE	0.126	0.0292497	0	0.166	0.082	2.92268	0	0.252	0.256165	0	0	0.171	4.66228	Negative
1	1	Wet	2017	Bokeo	2	4		Cattle	Cattle	Cattle	Female	6	>6	M		OIE	0.975	0.749046	0	1.03	0.071	2.10877	0	0.416	0.517104	1	1	2.166	84.1602	Positive
2	1	Wet	2017	Bokeo	2	4		Cattle	Cattle	Cattle	Female	4	4 to 5	F		OIE	0.363	0.230182	0	0.407	0.097	4.03256	0	0.343	0.400955	0	0	0.189	5.37956	Negative
3	1	Wet	2017	Bokeo	2	4		Cattle	Cattle	Cattle	Female	5	4 to 5	F		OIE	0.275	0.155574	0	0.317	0.079	2.7007	0	0.111	0.0318218	0	0	0.522	18.6491	Negative
4	1	Wet	2017	Bokeo	2	4		Cattle	Cattle	Cattle	Female	6	>6	F		OIE	0.214	0.103858	0	0.256	0.096	3.95856	0	0.37	0.443914	0	0	0.083	1.15561	Negative
5	1	Wet	2017	Bokeo	2	4		Cattle	Cattle	Cattle	Male	3	2 to 3	F		OIE	0.199	0.0911403	0	0.24	0.068	1.88679	0	0.099	0.0127287	0	0	0.351	11.835	Negative
6	1	Wet	2017	Bokeo	2	4		Cattle	Cattle	Cattle	Female	5	4 to 5	F		OIE	0.245	0.13014	0	0.286	0.117	5.51239	0	0.088	-0.00477327	0	0	0.099	1.79319	Negative
7	1	Wet	2017	Bokeo	2	4		Cattle	Cattle	Cattle	Male	6	>6	F		OIE	0.477	0.326833	0	0.521	0.385	25.3422	0	0.073	-0.0286396	0	0	0.544	19.5258	Negative
8	1	Wet	2017	Bokeo	2	4		Cattle	Cattle	Cattle	Male	2	2 to 3	F		OIE	0.13	0.032641	0	0.17	0.061	1.36885	0	0.078	-0.0206842	0	0	0.055	0.039849	Negative
9	1	Wet	2017	Bokeo	2	4		Cattle	Cattle	Cattle	Female	4	4 to 5	F		OIE	0.893	0.679525	0	0.947	0.07	2.03478	0	0.184	0.147971	0	0	0.815	30.3248	Inconclusive
10	1	Wet	2017	Bokeo	2	4		Cattle	Cattle	Cattle	Female	5	4 to 5	M		OIE	0.19	0.08351	0	0.231	0.054	0.850906	0	0.093	0.00318218	0	0	0.081	1.07591	Negative
11	1	Wet	2017	Bokeo	2	4		Cattle	Cattle	Cattle	Female	2	2 to 3	F		OIE	0.182	0.0767274	0	0.223	0.075	2.40474	0	0.085	-0.00954654	0	0	0.176	4.86153	Negative
12	1	Wet	2017	Bokeo	2	4		Cattle	Cattle	Cattle	Female	2	2 to 3	F		OIE	0.184	0.0784231	0	0.225	0.071	2.10877	0	0.085	-0.00954654	0	0	0.167	4.50289	Negative
13	1	Wet	2017	Bokeo	2	4		Cattle	Cattle	Cattle	Male	2	2 to 3	F		OIE	0.11	0.0156846	0	0.15	0.067	1.8128	0	0.108	0.0270485	0	0	0.053	-0.039849	Negative
14	1	Wet	2017	Bokeo	2	4		Cattle	Cattle	Cattle	Male	3	2 to 3	F		OIE	0.135	0.03688	0	0.175	0.05	0.554939	0	0.075	-0.0254574	0	0	0.094	1.59394	Negative
15	1	Wet	2017	Bokeo	2	4		Cattle	Cattle	Cattle	Female	5	4 to 5	F		OIE	0.284	0.163205	0	0.327	0.078	2.62671	0	0.528	0.695306	1	1	0.455	15.9793	Negative
16	1	Wet	2017	Bokeo	2	4		Cattle	Cattle	Cattle	Female	4	4 to 5	F		OIE	0.268	0.14964	0	0.31	0.082	2.92268	0	0.478	0.615752	1	1	0.329	10.9584	Negative
17	1	Wet	2017	Bokeo	2	4		Cattle	Cattle	Cattle	Female	3	2 to 3	F		OIE	0.167	0.0640102	0	0.208	0.127	6.25231	0	0.555	0.738266	1	1	0.079	0.996214	Negative
18	1	Wet	2017	Bokeo	2	4		Cattle	Cattle	Cattle	Female	5	4 to 5	F		OIE	0.704	0.519288	0	0.757	0.113	5.21643	0	0.255	0.260939	0	0	0.117	2.51046	Negative
19	1	Wet	2017	Bokeo	2	4		Cattle	Cattle	Cattle	Female	6	>6	F		OIE	0.674	0.493853	0	0.722	0.097	4.03256	0	0.221	0.206842	0	0	0.102	1.91273	Negative
20	1	Wet	2017	Bokeo	2	4		Cattle	Cattle	Cattle	Female	6	>6	F		OIE	0.339	0.209835	0	0.382	0.11	4.99445	0	0.408	0.504375	1	1	0.084	1.19546	Negative
1	17	Wet	2017	Luang Prabang	9	17		Buffalo	Buffalo	Buffalo	Female	4	4 to 5	F		OIE	0.014	-0.0657058	0	0.052	0.05	0.554939	0	0.822	1.16309	1	1	0.063	0.358637	Negative
2	17	Wet	2017	Luang Prabang	9	17		Buffalo	Buffalo	Buffalo	Female	3	2 to 3	F		OIE	0.015	-0.064858	0	0.056	0.05	0.554939	0	0.838	1.18854	1	1	0.062	0.318789	Negative
3	17	Wet	2017	Luang Prabang	9	17		Buffalo	Buffalo	Buffalo	Female	3	2 to 3	F		OIE	0.014	-0.0657058	0	0.054	0.055	0.924898	0	0.775	1.08831	1	1	0.053	-0.039849	Negative
4	17	Wet	2017	Luang Prabang	9	17		Buffalo	Buffalo	Buffalo	Female	4	4 to 5	F		OIE	0.015	-0.064858	0	0.053	0.046	0.258972	0	0.763	1.06921	1	1	0.052	-0.079697	Negative
5	17	Wet	2017	Luang Prabang	9	17		Buffalo	Buffalo	Buffalo	Female	2	2 to 3	F		OIE	0.017	-0.0631624	0	0.056	0.047	0.332963	0	0.052	-0.0620525	0	0	0.094	1.59394	Negative
6	17	Wet	2017	Luang Prabang	9	17		Buffalo	Buffalo	Buffalo	Female	3	2 to 3	F		OIE	0.017	-0.0631624	0	0.056	0.067	1.8128	0	0.603	0.814638	1	1	0.074	0.796972	Negative
7	17	Wet	2017	Luang Prabang	9	17		Buffalo	Buffalo	Buffalo	Female	3	2 to 3	F		OIE	0.017	-0.0631624	0	0.055	0.044	0.110988	0	0.073	-0.0286396	0	0	0.362	12.2734	Negative
8	17	Wet	2017	Luang Prabang	9	17		Buffalo	Buffalo	Buffalo	Female	4	4 to 5	F		OIE	0.015	-0.064858	0	0.052	0.045	0.18498	0	0.083	-0.0127287	0	0	0.077	0.916517	Negative
9	17	Wet	2017	Luang Prabang	9	17		Buffalo	Buffalo	Buffalo	Female	2	2 to 3	F		OIE	0.015	-0.064858	0	0.053	0.047	0.332963	0	0.831	1.17741	1	1	0.406	14.0267	Negative
10	17	Wet	2017	Luang Prabang	9	17		Buffalo	Buffalo	Buffalo	Female	3	2 to 3	F		OIE	0.015	-0.064858	0	0.052	0.056	0.99889	0	0.907	1.29833	1	1	0.277	8.88623	Negative
11	17	Wet	2017	Luang Prabang	9	17		Buffalo	Buffalo	Buffalo		1.5	<=1	F		OIE	0.017	-0.0631624	0	0.055	0.047	0.332963	0	0.663	0.910103	1	1	0.74	27.3361	Inconclusive
12	17	Wet	2017	Luang Prabang	9	17		Buffalo	Buffalo	Buffalo		1	<=1	F		OIE	0.015	-0.064858	0	0.053	0.045	0.18498	0	0.067	-0.0381862	0	0	0.055	0.039849	Negative
13	17	Wet	2017	Luang Prabang	9	17		Buffalo	Buffalo	Buffalo	Female	1	<=1	F		OIE	0.018	-0.0623145	0	0.057	0.051	0.628931	0	0.069	-0.035004	0	0	1.507	57.9	Positive
14	17	Wet	2017	Luang Prabang	9	17		Buffalo	Buffalo	Buffalo	Male	1	<=1	F		OIE	0.02	-0.0606189	0	0.059	0.045	0.18498	0	0.048	-0.0684169	0	0	0.064	0.398486	Negative
15	17	Wet	2017	Luang Prabang	9	17		Buffalo	Buffalo	Buffalo	Male	1.5	<=1	F		OIE	0.02	-0.0606189	0	0.065	0.046	0.258972	0	0.335	0.388226	0	0	0.054	0	Negative
16	17	Wet	2017	Luang Prabang	9	17		Buffalo	Buffalo	Buffalo	Female	0.5	<=1	F		OIE	0.029	-0.0529886	0	0.067	0.044	0.110988	0	0.653	0.894193	1	1	0.071	0.677426	Negative
17	17	Wet	2017	Luang Prabang	9	17		Buffalo	Buffalo	Buffalo	Female	0.666667	<=1	F		OIE	0.02	-0.0606189	0	0.058	0.044	0.110988	0	0.489	0.633254	1	1	0.049	-0.199243	Negative
18	17	Wet	2017	Luang Prabang	9	17		Buffalo	Buffalo	Buffalo	Female	0.5	<=1	M		OIE	0.02	-0.0606189	0	0.057	0.044	0.110988	0	0.051	-0.0636436	0	0	0.06	0.239091	Negative
19	17	Wet	2017	Luang Prabang	9	17		Buffalo	Buffalo	Buffalo	Male	0.75	<=1	M		OIE	0.022	-0.0589233	0	0.06	0.045	0.18498	0	0.051	-0.0636436	0	0	0.069	0.597729	Negative
20	17	Wet	2017	Luang Prabang	9	17		Buffalo	Buffalo	Buffalo	Male	0.75	<=1	M		OIE	0.017	-0.0631624	0	0.055	0.044	0.110988	0	0.073	-0.0286396	0	0	0.051	-0.119546	Negative
1	16	Wet	2017	Luang Prabang	1	28		Cattle	Cattle	Both	Female	4	4 to 5	F		OIE	0.141	0.0419669	0	0.182	0.061	1.36885	0	0.168	0.122514	0	0	0.08	1.03606	Negative
2	16	Wet	2017	Luang Prabang	1	28		Cattle	Cattle	Both	Male	4	4 to 5	F		OIE	0.235	0.121662	0	0.276	0.068	1.88679	0	0.106	0.0238663	0	0	0.379	12.9508	Negative
3	16	Wet	2017	Luang Prabang	1	28		Cattle	Cattle	Both	Male	3	2 to 3	F		OIE	0.238	0.124205	0	0.279	0.061	1.36885	0	0.097	0.00954654	0	0	0.298	9.72305	Negative
4	16	Wet	2017	Luang Prabang	1	28		Cattle	Cattle	Both	Male	3	2 to 3	F		OIE	0.215	0.104705	0	0.256	0.067	1.8128	0	0.187	0.152745	0	0	0.37	12.5922	Negative
5	16	Wet	2017	Luang Prabang	1	28		Cattle	Cattle	Both	Female	4	4 to 5	F		OIE	0.227	0.114879	0	0.269	0.062	1.44284	0	0.165	0.117741	0	0	0.384	13.15	Negative
6	16	Wet	2017	Luang Prabang	1	28		Cattle	Cattle	Both	Female	4	4 to 5	F		OIE	0.21	0.100466	0	0.251	0.06	1.29486	0	0.157	0.105012	0	0	0.263	8.32835	Negative
7	16	Wet	2017	Luang Prabang	1	28		Cattle	Cattle	Both	Female	2	2 to 3	F		OIE	0.165	0.0623145	0	0.205	0.055	0.924898	0	0.087	-0.00636436	0	0	0.287	9.28472	Negative
8	16	Wet	2017	Luang Prabang	1	28		Cattle	Cattle	Both	Male	2	2 to 3	F		OIE	1.006	0.775329	0	1.059	0.064	1.59083	0	0.262	0.272076	0	0	0.088	1.35485	Negative
9	16	Wet	2017	Luang Prabang	1	28		Cattle	Cattle	Both	Female	3	2 to 3	F		OIE	0.213	0.10301	0	0.255	0.091	3.58861	0	0.134	0.0684169	0	0	0.594	21.5182	Inconclusive
10	16	Wet	2017	Luang Prabang	1	28		Cattle	Cattle	Both	Female	3	2 to 3	F		OIE	0.182	0.0767274	0	0.224	0.101	4.32852	0	0.178	0.138425	0	0	0.083	1.15561	Negative
11	16	Wet	2017	Luang Prabang	1	28		Cattle	Both	Both	Female	1	<=1	F		OIE	0.538	0.37855	0	0.584	0.106	4.69848	0	0.225	0.213206	0	0	0.598	21.6776	Inconclusive
12	16	Wet	2017	Luang Prabang	1	28		Cattle	Both	Both	Female	1	<=1	F		OIE	0.467	0.318355	0	0.512	0.101	4.32852	0	0.178	0.138425	0	0	0.817	30.4045	Inconclusive
13	16	Wet	2017	Luang Prabang	1	28		Cattle	Both	Both	Female	1	<=1	F		OIE	0.506	0.35142	0	0.551	0.103	4.47651	0	0.217	0.200477	0	0	0.872	32.5961	Inconclusive
14	16	Wet	2017	Luang Prabang	1	28		Cattle	Both	Both	Male	1	<=1	F		OIE	0.336	0.207291	0	0.379	0.236	14.3174	0	0.14	0.0779634	0	0	0.077	0.916517	Negative
15	16	Wet	2017	Luang Prabang	1	28		Buffalo	Both	Both	Male	1	<=1	F		OIE	0.015	-0.064858	0	0.054	0.055	0.924898	0	0.416	0.517104	1	1	0.069	0.597729	Negative
16	16	Wet	2017	Luang Prabang	1	28		Cattle	Cattle	Both	Male	0.5	<=1	F		OIE	0.241	0.126749	0	0.283	0.079	2.7007	0	0.058	-0.052506	0	0	0.165	4.42319	Negative
17	16	Wet	2017	Luang Prabang	1	28		Cattle	Cattle	Both	Male	0.666667	<=1	F		OIE	0.194	0.0869012	0	0.236	0.075	2.40474	0	0.086	-0.00795545	0	0	0.094	1.59394	Negative
18	16	Wet	2017	Luang Prabang	1	28		Cattle	Cattle	Both	Female	0.583333	<=1	F		OIE	0.177	0.0724883	0	0.218	0.06	1.29486	0	0.071	-0.0318218	0	0	0.112	2.31122	Negative
19	16	Wet	2017	Luang Prabang	1	28		Cattle	Cattle	Both	Male	1	<=1	F		OIE	0.187	0.0809665	0	0.229	0.056	0.99889	0	0.073	-0.0286396	0	0	0.124	2.7894	Negative
20	16	Wet	2017	Luang Prabang	1	28		Cattle	Cattle	Both	Female	0.666667	<=1	F		OIE	0.147	0.0470538	0	0.187	0.085	3.14465	0	0.079	-0.0190931	0	0	0.189	5.37956	Negative
1	15	Wet	2017	Luang Prabang	1	2		Cattle	Cattle	Both	Male	3	2 to 3	F		OIE	0.5	0.346333	0	0.547	0.145	7.58417	0	0.154	0.100239	0	0	0.137	3.30743	Negative
2	15	Wet	2017	Luang Prabang	1	2		Cattle	Cattle	Both	Female	4	4 to 5	F		OIE	0.312	0.186944	0	0.355	0.058	1.14687	0	0.142	0.0811456	0	0	0.347	11.6756	Negative
3	15	Wet	2017	Luang Prabang	1	2		Cattle	Cattle	Both	Female	2	2 to 3	F		OIE	0.225	0.113184	0	0.267	0.061	1.36885	0	0.129	0.0604614	0	0	0.101	1.87288	Negative
4	15	Wet	2017	Luang Prabang	1	2		Cattle	Cattle	Both	Female	3	2 to 3	F		OIE	0.213	0.10301	0	0.255	0.15	7.95413	0	0.203	0.178202	0	0	0.74	27.3361	Inconclusive
5	15	Wet	2017	Luang Prabang	1	2		Cattle	Cattle	Both	Female	4	4 to 5	F		OIE	0.133	0.0351844	0	0.173	0.169	9.35997	0	0.344	0.402546	0	0	0.774	28.691	Inconclusive
6	15	Wet	2017	Luang Prabang	1	2		Cattle	Cattle	Both	Female	4	4 to 5	F		OIE	0.117	0.0216193	0	0.157	0.052	0.702923	0	0.065	-0.0413683	0	0	0.077	0.916517	Negative
7	15	Wet	2017	Luang Prabang	1	2		Cattle	Cattle	Both	Male	4	4 to 5	F		OIE	0.696	0.512505	0	0.744	0.257	15.8713	0	0.138	0.0747812	0	0	0.676	24.7858	Inconclusive
8	15	Wet	2017	Luang Prabang	1	2		Cattle	Cattle	Both	Male	3	2 to 3	F		OIE	0.173	0.0690971	0	0.214	0.083	2.99667	0	0.063	-0.0445505	0	0	0.294	9.56366	Negative
9	15	Wet	2017	Luang Prabang	1	2		Cattle	Cattle	Both	Male	2	2 to 3	F		OIE	0.718	0.531157	0	0.766	0.068	1.88679	0	0.229	0.21957	0	0	1.205	45.8657	Positive
10	15	Wet	2017	Luang Prabang	1	2		Cattle	Both	Both	Female	4	4 to 5	F		OIE	0.258	0.141162	0	0.299	0.139	7.14021	0	1.29	1.90772	1	1	0.118	2.55031	Negative
11	15	Wet	2017	Luang Prabang	1	2		Cattle	Cattle	Both	Female	2	2 to 3	F		OIE	0.192	0.0852056	0	0.233	0.068	1.88679	0	0.121	0.0477327	0	0	0.104	1.99243	Negative
12	15	Wet	2017	Luang Prabang	1	2		Cattle	Cattle	Both	Female	1	<=1	F		OIE	0.167	0.0640102	0	0.209	0.045	0.18498	0	0.071	-0.0318218	0	0	0.139	3.38713	Negative
13	15	Wet	2017	Luang Prabang	1	2		Cattle	Cattle	Both	Female	2	2 to 3	F		OIE	0.13	0.0225989	0	0.171	0.057	1.04055	0	0.079	-0.0116167	0	0	0.063	-0.576671	Negative
14	15	Wet	2017	Luang Prabang	1	2		Cattle	Cattle	Both	Male	2	2 to 3	M		OIE	0.35	0.200161	0	0.394	0.176	9.58019	0	1.553	2.84221	1	1	0.573	26.1599	Inconclusive
15	15	Wet	2017	Luang Prabang	1	2		Cattle	Cattle	Both	Female	1	<=1	M		OIE	0.674	0.461663	0	0.723	0.059	1.18407	0	1.171	2.10261	1	1	0.685	32.0315	Inconclusive
16	15	Wet	2017	Luang Prabang	1	2		Cattle	Cattle	Both	Male	1	<=1	F		OIE	0.148	0.0371267	0	0.188	0.051	0.609975	0	0.069	-0.0309777	0	0	0.072	-0.104849	Negative
17	15	Wet	2017	Luang Prabang	1	2		Cattle	Cattle	Both	Male	0.5	<=1	F		OIE	0.526	0.342211	0	0.573	0.084	2.97811	0	0.104	0.0367861	0	0	0.362	15.0983	Negative
18	15	Wet	2017	Luang Prabang	1	2		Cattle	Both	Both	Male	0.5	<=1	F		OIE	0.492	0.31477	0	0.538	0.09	3.40868	0	0.121	0.0696999	0	0	0.372	15.6225	Negative
19	15	Wet	2017	Luang Prabang	1	2		Buffalo	Both	Both	Female	0.75	<=1	F		OIE	0.021	-0.0653753	0	0.06	0.046	0.251166	0	0.332	0.478219	0	1	0.051	-1.20577	Negative
20	15	Wet	2017	Luang Prabang	1	2		Cattle	Both	Both	Male	0.5	<=1	F		OIE	0.283	0.146086	0	0.326	0.064	1.54288	0	0.28	0.377541	0	1	0.08	0.314548	Negative
1	20	Wet	2017	Vientiane	5	9		Cattle	Cattle	Cattle	Male	0.6	<=1	F		OIE	0.196	0.0758676	0	0.237	0.046	0.251166	0	0.054	-0.0600194	0	0	0.059	-0.78637	Negative
2	20	Wet	2017	Vientiane	5	9		Cattle	Cattle	Cattle	Male	0.6	<=1	F		OIE	0.113	0.00887813	0	0.153	0.046	0.251166	0	0.052	-0.0638916	0	0	0.069	-0.262123	Negative
3	20	Wet	2017	Vientiane	5	9		Cattle	Cattle	Cattle	Male	0.666667	<=1	F		OIE	0.186	0.0677966	0	0.228	0.049	0.466451	0	0.084	-0.00193611	0	0	1.343	66.5269	Positive
4	20	Wet	2017	Vientiane	5	9		Cattle	Cattle	Cattle	Male	0.5	<=1	M		OIE	0.184	0.0661824	0	0.224	0.052	0.681737	0	0.057	-0.054211	0	0	0.068	-0.314548	Negative
5	20	Wet	2017	Vientiane	5	9		Cattle	Cattle	Cattle	Male	0.5	<=1	M		OIE	0.318	0.174334	0	0.362	0.05	0.538213	0	0.05	-0.0677638	0	0	0.909	43.7746	Inconclusive
6	20	Wet	2017	Vientiane	5	9		Cattle	Cattle	Cattle	Female	3	2 to 3	F		OIE	0.297	0.157385	0	0.339	0.066	1.6864	0	0.119	0.0658277	0	0	1.619	80.9961	Positive
7	20	Wet	2017	Vientiane	5	9		Cattle	Cattle	Cattle	Male	2	2 to 3	F		OIE	0.177	0.0605327	0	0.218	0.075	2.33226	0	0.093	0.0154889	0	0	3.147	161.101	Positive
8	20	Wet	2017	Vientiane	5	9		Cattle	Cattle	Cattle	Male	3	2 to 3	F		OIE	0.206	0.0839387	0	0.248	0.095	3.76749	0	0.068	-0.0329138	0	0	1.45	72.1363	Positive
9	20	Wet	2017	Vientiane	5	9		Cattle	Cattle	Cattle	Male	2	2 to 3	F		OIE	0.257	0.125101	0	0.3	0.088	3.26516	0	0.071	-0.0271055	0	0	0.215	7.39187	Negative
10	20	Wet	2017	Vientiane	5	9		Cattle	Cattle	Cattle	Male	1	<=1	F		OIE	0.174	0.0581114	0	0.215	0.067	1.75816	0	0.108	0.0445305	0	0	0.117	2.25426	Negative
11	20	Wet	2017	Vientiane	5	9		Cattle	Cattle	Cattle	Female	2	2 to 3	F		OIE	0.302	0.16142	0	0.345	0.071	2.04521	0	0.083	-0.00387222	0	0	0.981	47.5491	Positive
12	20	Wet	2017	Vientiane	5	9		Cattle	Cattle	Cattle	Male	4	4 to 5	F		OIE	0.234	0.106538	0	0.277	0.063	1.47112	0	0.09	0.00968054	0	0	0.491	21.8611	Inconclusive
13	20	Wet	2017	Vientiane	5	9		Cattle	Cattle	Cattle	Male	4	4 to 5	F		OIE	0.613	0.412429	0	0.662	0.065	1.61464	0	0.078	-0.0135528	0	0	0.098	1.25819	Negative
14	20	Wet	2017	Vientiane	5	9		Cattle	Cattle	Cattle	Male	4	4 to 5	F		OIE	0.282	0.145278	0	0.324	0.181	9.939	0	0.081	-0.00774443	0	0	2.274	115.334	Positive
15	20	Wet	2017	Vientiane	5	9		Cattle	Cattle	Cattle	Male	3	2 to 3	F		OIE	0.294	0.154964	0	0.336	0.069	1.90169	0	0.082	-0.00580832	0	0	1.175	57.7195	Positive
16	20	Wet	2017	Vientiane	5	9		Cattle	Cattle	Cattle	Male	4	4 to 5	F		OIE	0.182	0.0645682	0	0.223	0.282	17.1869	0	0.143	0.112294	0	0	0.195	6.34338	Negative
17	20	Wet	2017	Vientiane	5	9		Cattle	Cattle	Cattle	Male	4	4 to 5	F		OIE	0.17	0.054883	0	0.218	0.124	5.84858	0	0.065	-0.0387222	0	0	0.194	6.29096	Negative
18	20	Wet	2017	Vientiane	5	9		Cattle	Cattle	Cattle	Male	4	4 to 5	F		OIE	0.145	0.0347054	0	0.185	0.062	1.39935	0	0.082	-0.00580832	0	0	0.233	8.33552	Negative
19	20	Wet	2017	Vientiane	5	9		Cattle	Cattle	Cattle	Male	3	2 to 3	F		OIE	0.943	0.678773	0	0.995	0.078	2.54754	0	0.071	-0.0271055	0	0	0.178	5.45216	Negative
20	20	Wet	2017	Vientiane	5	9		Cattle	Cattle	Cattle	Male	4	4 to 5	M		OIE	0.233	0.10573	0	0.274	0.063	1.47112	0	0.092	0.0135528	0	0	0.468	20.6553	Inconclusive
1	19	Wet	2017	Vientiane	5	7		Cattle	Cattle	Cattle	Female	0.5	<=1	M		OIE	0.132	0.0242131	0	0.172	0.05	0.538213	0	0.058	-0.0522749	0	0	0.052	-1.15334	Negative
2	19	Wet	2017	Vientiane	5	7		Cattle	Cattle	Cattle	Female	1	<=1	M		OIE	0.16	0.0468119	0	0.2	0.099	4.05454	0	0.077	-0.0154889	0	0	0.068	-0.314548	Negative
3	19	Wet	2017	Vientiane	5	7		Cattle	Cattle	Cattle	Female	0.5	<=1	F		OIE	0.126	0.0193705	0	0.167	0.046	0.251166	0	0.064	-0.0406583	0	0	0.055	-0.996068	Negative
4	19	Wet	2017	Vientiane	5	7		Cattle	Cattle	Cattle	Female	0.583333	<=1	F		OIE	0.108	0.00484261	0	0.148	0.047	0.322928	0	0.066	-0.0367861	0	0	0.059	-0.78637	Negative
5	19	Wet	2017	Vientiane	5	7		Cattle	Cattle	Cattle	Male	1	<=1	M		OIE	0.187	0.0686037	0	0.229	0.065	1.61464	0	0.092	0.0135528	0	0	0.098	1.25819	Negative
6	19	Wet	2017	Vientiane	5	7		Cattle	Cattle	Cattle	Male	1	<=1	F		OIE	0.556	0.366425	0	0.603	0.066	1.6864	0	0.162	0.14908	0	0	1.643	82.2543	Positive
7	19	Wet	2017	Vientiane	5	7		Cattle	Cattle	Cattle	Male	1	<=1	F		OIE	0.257	0.125101	0	0.298	0.123	5.77682	0	0.121	0.0696999	0	0	0.326	13.211	Negative
8	19	Wet	2017	Vientiane	5	7		Cattle	Cattle	Cattle	Female	1	<=1	M		OIE	0.183	0.0653753	0	0.224	0.271	16.3976	0	0.081	-0.00774443	0	0	2.522	128.336	Positive
9	19	Wet	2017	Vientiane	5	7		Cattle	Cattle	Cattle	Female	1	<=1	M		OIE	0.191	0.0718321	0	0.232	0.075	2.33226	0	0.137	0.100678	0	0	1.137	55.7274	Positive
10	19	Wet	2017	Vientiane	5	7		Cattle	Cattle	Cattle	Female	2	2 to 3	M		OIE	0.312	0.169492	0	0.354	0.075	2.33226	0	0.092	0.0135528	0	0	1.945	98.0865	Positive
11	19	Wet	2017	Vientiane	5	7		Cattle	Cattle	Cattle	Male	4	4 to 5	F		OIE	0.188	0.0694108	0	0.23	0.176	9.58019	0	0.101	0.0309777	0	0	0.571	26.055	Inconclusive
12	19	Wet	2017	Vientiane	5	7		Cattle	Cattle	Cattle	Female	3	2 to 3	F		OIE	0.145	0.0347054	0	0.185	0.053	0.753498	0	0.089	0.00774443	0	0	0.059	-0.78637	Negative
13	19	Wet	2017	Vientiane	5	7		Cattle	Cattle	Cattle	Male	3	2 to 3	F		OIE	0.119	0.0137207	0	0.159	0.055	0.897022	0	0.076	-0.017425	0	0	0.067	-0.366972	Negative
14	19	Wet	2017	Vientiane	5	7		Cattle	Cattle	Cattle	Female	2	2 to 3	F		OIE	0.15	0.0387409	0	0.193	0.061	1.32759	0	0.096	0.0212972	0	0	0.518	23.2765	Inconclusive
15	19	Wet	2017	Vientiane	5	7		Cattle	Cattle	Cattle	Male	2	2 to 3	F		OIE	0.169	0.0540759	0	0.209	0.06	1.25583	0	1.337	2.42401	1	1	0.576	26.3172	Inconclusive
16	19	Wet	2017	Vientiane	5	7		Cattle	Cattle	Cattle	Female	4	4 to 5	M		OIE	0.131	0.023406	0	0.17	0.059	1.18407	0	0.784	1.35334	1	1	1.024	49.8034	Positive
17	19	Wet	2017	Vientiane	5	7		Cattle	Cattle	Cattle	Female	3	2 to 3	M		OIE	0.301	0.160613	0	0.344	0.107	4.62863	0	1.426	2.59632	1	1	1.079	52.6868	Positive
18	19	Wet	2017	Vientiane	5	7		Cattle	Cattle	Cattle	Female	4	4 to 5	M		OIE	0.191	0.0718321	0	0.232	0.139	6.92501	0	0.138	0.102614	0	0	1.04	50.6422	Positive
19	19	Wet	2017	Vientiane	5	7		Cattle	Cattle	Cattle	Female	4	4 to 5	M		OIE	0.209	0.08636	0	0.25	0.058	1.11231	0	0.088	0.00580832	0	0	0.151	4.0367	Negative
20	19	Wet	2017	Vientiane	5	7		Cattle	Cattle	Cattle	Male	3	2 to 3	F		OIE	0.165	0.0508475	0	0.206	0.049	0.466451	0	0.087	0.00387222	0	0	3.681	189.096	Positive
1	18	Wet	2017	Vientiane	5	21		Cattle	Cattle	Cattle	Female	0.5	<=1	F		OIE	0.345	0.196126	0	0.389	0.063	1.47112	0	0.092	0.0135528	0	0	0.063	-0.576671	Negative
2	18	Wet	2017	Vientiane	5	21		Cattle	Cattle	Cattle	Female	0.666667	<=1	F		OIE	0.043	-0.047619	0	0.082	0.046	0.251166	0	0.046	-0.0755082	0	0	0.061	-0.68152	Negative
3	18	Wet	2017	Vientiane	5	21		Cattle	Cattle	Cattle	Female	0.5	<=1	F		OIE	0.117	0.0121065	0	0.156	0.05	0.538213	0	0.08	-0.00968054	0	0	0.075	0.052425	Negative
4	18	Wet	2017	Vientiane	5	21		Cattle	Cattle	Cattle	Female	0.583333	<=1	M		OIE	0.09	-0.00968523	0	0.131	0.076	2.40402	0	0.06	-0.0484027	0	0	0.07	-0.209699	Negative
5	18	Wet	2017	Vientiane	5	21		Cattle	Cattle	Cattle	Female	0.5	<=1	M		OIE	0.103	0.000807103	0	0.143	0.062	1.39935	0	0.071	-0.0271055	0	0	0.059	-0.78637	Negative
6	18	Wet	2017	Vientiane	5	21		Cattle	Cattle	Cattle	Female	1	<=1	F		OIE	0.121	0.0153349	0	0.16	0.052	0.681737	0	0.071	-0.0271055	0	0	2.116	107.051	Positive
7	18	Wet	2017	Vientiane	5	21		Cattle	Cattle	Cattle	Female	2	2 to 3	F		OIE	0.115	0.0104923	0	0.154	0.065	1.61464	0	0.073	-0.0232333	0	0	0.064	-0.524246	Negative
8	18	Wet	2017	Vientiane	5	21		Cattle	Cattle	Cattle	Female	2	2 to 3	F		OIE	0.174	0.0581114	0	0.215	0.064	1.54288	0	0.101	0.0309777	0	0	1.475	73.4469	Positive
9	18	Wet	2017	Vientiane	5	21		Cattle	Cattle	Cattle	Male	1	<=1	F		OIE	0.162	0.0484262	0	0.203	0.379	24.1478	0	0.118	0.0638916	0	0	0.846	40.4718	Inconclusive
10	18	Wet	2017	Vientiane	5	21		Cattle	Cattle	Cattle	Male	1.5	<=1	F		OIE	0.111	0.00726392	0	0.151	0.469	30.6064	0	0.078	-0.0135528	0	0	0.071	-0.157274	Negative
11	18	Wet	2017	Vientiane	5	21		Cattle	Cattle	Cattle	Female	2	2 to 3	F		OIE	0.121	0.0153349	0	0.161	0.059	1.18407	0	0.093	0.0154889	0	0	3.714	190.826	Positive
12	18	Wet	2017	Vientiane	5	21		Cattle	Cattle	Cattle	Male	4	4 to 5	F		OIE	0.176	0.0597256	0	0.218	0.156	8.14496	0	0.083	-0.00387222	0	0	0.074	0	Negative
13	18	Wet	2017	Vientiane	5	21		Cattle	Cattle	Cattle	Female	4	4 to 5	F		OIE	0.243	0.113801	0	0.286	0.066	1.6864	0	0.083	-0.00387222	0	0	0.112	1.99214	Negative
14	18	Wet	2017	Vientiane	5	21		Cattle	Cattle	Cattle	Male	3	2 to 3	F		OIE	0.207	0.0847458	0	0.248	0.065	1.61464	0	0.106	0.0406583	0	0	0.485	21.5465	Inconclusive
15	18	Wet	2017	Vientiane	5	21		Cattle	Cattle	Cattle	Female	4	4 to 5	F		OIE	0.143	0.0330912	0	0.184	0.059	1.18407	0	0.107	0.0425944	0	0	1.375	68.2045	Positive
16	18	Wet	2017	Vientiane	5	21		Cattle	Cattle	Cattle	Female	4	4 to 5	F		OIE	0.406	0.245359	0	0.451	0.07	1.97345	0	0.137	0.100678	0	0	0.551	25.0066	Inconclusive
17	18	Wet	2017	Vientiane	5	21		Cattle	Cattle	Cattle	Female	3	2 to 3	F		OIE	0.706	0.48749	0	0.757	0.138	6.85325	0	0.104	0.0367861	0	0	0.193	6.23853	Negative
18	18	Wet	2017	Vientiane	5	21		Cattle	Cattle	Cattle	Female	4	4 to 5	F		OIE	0.276	0.140436	0	0.321	0.057	1.04055	0	0.124	0.0755082	0	0	0.965	46.7104	Positive
19	18	Wet	2017	Vientiane	5	21		Cattle	Cattle	Cattle	Female	4	4 to 5	F		OIE	0.266	0.132365	0	0.308	0.058	1.11231	0	0.074	-0.0212972	0	0	0.373	15.675	Negative
20	18	Wet	2017	Vientiane	5	21		Cattle	Cattle	Cattle	Male	3	2 to 3	F		OIE	0.504	0.324455	0	0.551	0.066	1.6864	0	0.088	0.00580832	0	0	0.12	2.41153	Negative
1	20	Wet	2017	Xieng Khoung	6	20		Buffalo	Both	Both	Female	6	>6	M		OIE	0.021	-0.0653753	0	0.058	0.044	0.107643	0	0.638	1.07067	1	1	0.05	-1.25819	Negative
2	20	Wet	2017	Xieng Khoung	6	20		Buffalo	Both	Both	Female	2	2 to 3	T		OIE	0.022	-0.0645682	0	0.06	0.059	1.18407	0	0.222	0.265247	0	1	0.075	0.052425	Negative
3	20	Wet	2017	Xieng Khoung	6	20		Cattle	Both	Both	Female	4	4 to 5			OIE	0.254	0.12268	0	0.298	0.364	23.0714	0	0.102	0.0329138	0	0	1.031	50.1704	Positive
4	20	Wet	2017	Xieng Khoung	6	20		Buffalo	Both	Both	Male	1	<=1	T		OIE	0.023	-0.0637611	0	0.061	0.049	0.466451	0	0.058	-0.0522749	0	0	0.93	44.8755	Inconclusive
5	20	Wet	2017	Xieng Khoung	6	20		Cattle	Cattle	Both	Male	3	2 to 3	F		OIE	0.139	0.0298628	0	0.18	0.064	1.54288	0	0.063	-0.0425944	0	0	0.208	7.0249	Negative
6	20	Wet	2017	Xieng Khoung	6	20		Cattle	Cattle	Both	Female	1	<=1	M		OIE	0.168	0.0532688	0	0.209	0.052	0.681737	0	0.059	-0.0503388	0	0	0.112	1.99214	Negative
7	20	Wet	2017	Xieng Khoung	6	20		Cattle	Cattle	Both	Female	1	<=1	M		OIE	0.18	0.062954	0	0.222	0.086	3.12164	0	0.082	-0.00580832	0	0	0.222	7.75885	Negative
8	20	Wet	2017	Xieng Khoung	6	20		Cattle	Cattle	Both	Female	3	2 to 3	M		OIE	0.295	0.155771	0	0.337	0.391	25.009	0	0.078	-0.0135528	0	0	0.742	35.0197	Inconclusive
9	20	Wet	2017	Xieng Khoung	6	20		Buffalo	Buffalo	Both	Female	6	>6	M		OIE	0.023	-0.0637611	0	0.061	0.044	0.107643	0	0.365	0.54211	1	1	0.052	-1.15334	Negative
10	20	Wet	2017	Xieng Khoung	6	20		Cattle	Cattle	Both	Female	8	>6	T		OIE	0.205	0.0831316	0	0.245	0.146	7.42734	0	0.098	0.0251694	0	0	0.066	-0.419397	Negative
11	20	Wet	2017	Xieng Khoung	6	20		Cattle	Cattle	Both	Female	7	>6	T		OIE	0.189	0.0702179	0	0.23	0.077	2.47578	0	0.099	0.0271055	0	0	0.493	21.9659	Inconclusive
12	20	Wet	2017	Xieng Khoung	6	20		Cattle	Cattle	Both	Female			M		OIE	0.116	0.0112994	0	0.159	0.066	1.6864	0	0.068	-0.0329138	0	0	0.587	26.8938	Inconclusive
13	20	Wet	2017	Xieng Khoung	6	20		Cattle	Cattle	Both	Male			T		OIE	0.135	0.0266344	0	0.175	0.051	0.609975	0	0.08	-0.00968054	0	0	0.242	8.80734	Negative
14	20	Wet	2017	Xieng Khoung	6	20		Cattle	Cattle	Both	Female			M		OIE	0.134	0.0258273	0	0.174	0.073	2.18873	0	0.068	-0.0329138	0	0	1.329	65.7929	Positive
15	20	Wet	2017	Xieng Khoung	6	20		Cattle	Cattle	Both	Female			M		OIE	0.186	0.0677966	0	0.227	0.086	3.12164	0	0.062	-0.0445305	0	0	0.064	-0.524246	Negative
16	20	Wet	2017	Xieng Khoung	6	20		Cattle	Cattle	Both	Female			M		OIE	0.148	0.0371267	0	0.189	0.11	4.84392	0	0.085	2.69e-17	0	0	3.174	162.516	Positive
17	20	Wet	2017	Xieng Khoung	6	20		Cattle	Cattle	Both	Female			T		OIE	0.206	0.0839387	0	0.247	0.233	13.6706	0	0.086	0.00193611	0	0	1.512	75.3866	Positive
18	20	Wet	2017	Xieng Khoung	6	20		Cattle	Cattle	Both	Female			T		OIE	0.159	0.0460048	0	0.199	0.047	0.322928	0	0.07	-0.0290416	0	0	0.078	0.209699	Negative
19	20	Wet	2017	Xieng Khoung	6	20		Cattle	Cattle	Both	Female			M		OIE	0.108	0.00484261	0	0.148	0.06	1.25583	0	0.066	-0.0367861	0	0	0.079	0.262123	Negative
20	20	Wet	2017	Xieng Khoung	6	20		Cattle	Cattle	Both	Female			M		OIE	0.198	0.0774818	0	0.239	0.148	7.57086	0	0.108	0.0445305	0	0	2.158	109.253	Positive
1	20	Wet	2017	Xieng Khoung	10	29		Buffalo	Buffalo	Both	Male	1	<=1	M		OIE	0.018	-0.0565019	0	0.057	0.046	0.19857	0	0.046	-0.0424929	0	0	0.48	17.2232	Negative
2	20	Wet	2017	Xieng Khoung	10	29		Buffalo	Buffalo	Both	Female	6	>6	M		OIE	0.018	-0.0565019	0	0.057	0.047	0.277998	0	0.882	1.14164	1	1	0.542	19.8436	Negative
3	20	Wet	2017	Xieng Khoung	10	29		Buffalo	Buffalo	Both	Male	1	<=1	T		OIE	0.019	-0.055671	0	0.057	0.043	-0.0397141	0	0.26	0.260623	0	1	0.057	-0.655114	Negative
4	20	Wet	2017	Xieng Khoung	10	29		Buffalo	Buffalo	Both	Female	3	2 to 3	F		OIE	0.019	-0.055671	0	0.057	0.046	0.19857	0	0.665	0.834278	1	1	0.064	-0.359256	Negative
5	20	Wet	2017	Xieng Khoung	10	29		Buffalo	Buffalo	Both	Male	2	2 to 3	M		OIE	0.022	-0.0531782	0	0.059	0.044	0.0397141	0	0.455	0.536827	1	1	0.048	-1.0355	Negative
6	20	Wet	2017	Xieng Khoung	10	29		Cattle	Cattle	Both	Male	4	4 to 5	M		OIE	0.097	0.00914001	0	0.137	0.067	1.86656	0	0.074	-0.00283286	0	0	0.78	29.9028	Inconclusive
7	20	Wet	2017	Xieng Khoung	10	29		Cattle	Cattle	Both	Male	5	4 to 5	F		OIE	0.101	0.0124636	0	0.143	0.143	7.9031	0	0.125	0.0694051	0	0	0.239	7.03719	Negative
8	20	Wet	2017	Xieng Khoung	10	29		Buffalo	Both	Both		1	<=1	M		OIE	0.018	-0.0565019	0	0.057	0.046	0.19857	0	0.488	0.583569	1	1	0.056	-0.69738	Negative
9	20	Wet	2017	Xieng Khoung	10	29		Cattle	Both	Both	Male	5	4 to 5	M		OIE	0.273	0.15538	0	0.317	0.105	4.88483	0	0.098	0.0311615	0	0	0.066	-0.274725	Negative
10	20	Wet	2017	Xieng Khoung	10	29		Cattle	Cattle	Both	Female	1	<=1	M		OIE	0.161	0.0623182	0	0.202	0.059	1.23114	0	0.089	0.0184136	0	0	3.705	153.529	Positive
11	20	Wet	2017	Xieng Khoung	10	29		Cattle	Cattle	Both	Female	4	4 to 5	M		OIE	0.104	0.0149564	0	0.144	0.079	2.8197	0	0.082	0.00849858	0	0	1.46	58.6433	Positive
12	20	Wet	2017	Xieng Khoung	10	29		Cattle	Cattle	Both		3	2 to 3	F		OIE	0.148	0.0515164	0	0.188	0.072	2.2637	0	0.092	0.0226629	0	0	0.267	8.22063	Negative
13	20	Wet	2017	Xieng Khoung	10	29		Cattle	Cattle	Both	Female	7	>6	M		OIE	0.2	0.0947237	0	0.241	0.064	1.62828	0	0.098	0.0311615	0	0	1.074	42.3288	Inconclusive
14	20	Wet	2017	Xieng Khoung	10	29		Cattle	Cattle	Both	Male	3	2 to 3	M		OIE	0.112	0.0216037	0	0.152	0.049	0.436855	0	0.093	0.0240793	0	0	0.058	-0.612849	Negative
15	20	Wet	2017	Xieng Khoung	10	29		Cattle	Cattle	Both		5	4 to 5	M		OIE	0.132	0.0382219	0	0.174	0.073	2.34313	0	0.088	0.0169972	0	0	0.246	7.33305	Negative
16	20	Wet	2017	Xieng Khoung	10	29		Cattle	Cattle	Both	Female	9	>6	M		OIE	0.192	0.0880764	0	0.235	0.077	2.66084	0	0.116	0.0566572	0	0	0.518	18.8292	Negative
17	20	Wet	2017	Xieng Khoung	10	29		Cattle	Cattle	Both	Female	8	>6	M		OIE	0.185	0.0822601	0	0.227	0.109	5.20254	0	0.102	0.0368272	0	0	2.651	108.981	Positive
18	20	Wet	2017	Xieng Khoung	10	29		Cattle	Cattle	Both	Female	7	>6	M		OIE	0.152	0.0548401	0	0.193	0.074	2.42256	0	0.075	-0.00141643	0	0	0.673	25.3804	Inconclusive
19	20	Wet	2017	Xieng Khoung	10	29		Cattle	Cattle	Both	Female	2	2 to 3	M		OIE	0.192	0.0880764	0	0.233	0.093	3.93169	0	0.197	0.171388	0	0	1.242	49.4294	Positive
20	20	Wet	2017	Xieng Khoung	10	29		Cattle	Cattle	Both	Male	1	<=1	M		OIE	0.173	0.0722892	0	0.214	0.056	0.992851	0	0.074	-0.00283286	0	0	0.058	-0.612849	Negative
1	21	Wet	2017	Xieng Khoung	10	11		Cattle	Cattle	Cattle	Male	2	2 to 3	M		OIE	0.315	0.190278	0	0.359	0.059	1.23114	0	0.067	-0.0127479	0	0	0.086	0.570583	Negative
2	21	Wet	2017	Xieng Khoung	10	11		Cattle	Cattle	Cattle	Female	3	2 to 3	F		OIE	0.079	-0.00581637	0	0.118	0.07	2.10485	0	0.136	0.0849858	0	0	0.065	-0.316991	Negative
3	21	Wet	2017	Xieng Khoung	10	11		Cattle	Cattle	Cattle	Female	7	>6	M		OIE	0.226	0.116327	0	0.268	0.14	7.66481	0	0.106	0.0424929	0	0	1.987	80.9172	Positive
4	21	Wet	2017	Xieng Khoung	10	11		Cattle	Cattle	Cattle	Female			M		OIE	0.122	0.0299128	0	0.162	0.05	0.516283	0	0.096	0.0283286	0	0	0.057	-0.655114	Negative
5	21	Wet	2017	Xieng Khoung	10	11		Cattle	Cattle	Cattle	Male	1	<=1			OIE	0.15	0.0531782	0	0.191	0.07	2.10485	0	0.055	-0.029745	0	0	0.076	0.147929	Negative
6	21	Wet	2017	Xieng Khoung	10	11		Cattle	Cattle	Cattle	Male	2	2 to 3			OIE	0.132	0.0382219	0	0.173	0.113	5.52025	0	0.054	-0.0311615	0	0	0.078	0.23246	Negative
7	21	Wet	2017	Xieng Khoung	10	11		Cattle	Cattle	Cattle	Female	7	>6	T		OIE	0.113	0.0224346	0	0.154	0.102	4.64654	0	0.103	0.0382436	0	0	0.076	0.147929	Negative
8	21	Wet	2017	Xieng Khoung	10	11		Cattle	Cattle	Cattle	Male	1	<=1	T		OIE	0.144	0.0481928	0	0.184	0.112	5.44083	0	0.054	-0.0311615	0	0	0.087	0.612849	Negative
9	21	Wet	2017	Xieng Khoung	10	11		Cattle	Cattle	Cattle	Female	2	2 to 3			OIE	0.138	0.0432073	0	0.179	0.053	0.754567	0	0.082	0.00849858	0	0	0.191	5.00845	Negative
10	21	Wet	2017	Xieng Khoung	10	11		Cattle	Cattle	Cattle	Female	1	<=1	T		OIE	0.149	0.0523473	0	0.19	0.052	0.675139	0	0.073	-0.00424929	0	0	0.08	0.316991	Negative
11	21	Wet	2017	Xieng Khoung	10	11		Cattle	Cattle	Cattle	Female	1	<=1	T		OIE	0.101	0.0124636	0	0.141	0.049	0.436855	0	0.055	-0.029745	0	0	0.069	-0.147929	Negative
12	21	Wet	2017	Xieng Khoung	10	11		Cattle	Cattle	Cattle	Female	4	4 to 5	M		OIE	0.072	-0.0116327	0	0.112	0.046	0.19857	0	0.058	-0.0254958	0	0	0.09	0.739645	Negative
13	21	Wet	2017	Xieng Khoung	10	11		Cattle	Cattle	Cattle	Female	5	4 to 5	M		OIE	0.182	0.0797673	0	0.225	0.074	2.42256	0	0.09	0.01983	0	0	0.116	1.83855	Negative
14	21	Wet	2017	Xieng Khoung	10	11		Cattle	Cattle	Cattle	Female	1	<=1	M		OIE	0.462	0.312422	0	0.509	0.051	0.595711	0	0.058	-0.0254958	0	0	0.077	0.190194	Negative
15	21	Wet	2017	Xieng Khoung	10	11		Cattle	Cattle	Cattle	Male	2	2 to 3	M		OIE	0.41	0.269215	0	0.455	0.06	1.31056	0	0.085	0.0127479	0	0	0.374	12.743	Negative
16	21	Wet	2017	Xieng Khoung	10	11		Cattle	Cattle	Cattle	Female	3	2 to 3	M		OIE	0.218	0.10968	0	0.261	0.058	1.15171	0	0.072	-0.00566572	0	0	0.067	-0.23246	Negative
17	21	Wet	2017	Xieng Khoung	10	11		Cattle	Cattle	Cattle	Male	2	2 to 3	M		OIE	0.088	0.00166182	0	0.127	0.333	22.9944	0	0.097	0.029745	0	0	0.07	-0.105664	Negative
18	21	Wet	2017	Xieng Khoung	10	11		Cattle	Cattle	Cattle	Male	1	<=1	M		OIE	0.088	0.00166182	0	0.128	0.051	0.595711	0	0.049	-0.0382436	0	0	0.106	1.41589	Negative
19	21	Wet	2017	Xieng Khoung	10	11		Cattle	Cattle	Cattle	Female	8	>6	M		OIE	0.109	0.0191109	0	0.15	0.051	0.595711	0	0.055	-0.029745	0	0	1.386	55.5156	Positive
20	21	Wet	2017	Xieng Khoung	10	11		Cattle	Cattle	Cattle	Female	2	2 to 3	M		OIE	0.189	0.0855837	0	0.236	0.058	1.15171	0	0.086	0.0141643	0	0	1.793	72.7177	Positive
B1	12	Dry	2018	Luang Prabang	9	15		Buffalo	Buffalo		Female	7	>6	M		Dairy	0.015	-0.0589946	0	0.054	0.043	-0.0397141	0	0.348	0.385269	0	1	0.071	-0.063398	Negative
B2	12	Dry	2018	Luang Prabang	9	18		Buffalo	Buffalo		Female	6	>6	M		Dairy	0.02	-0.0548401	0	0.059	0.051	0.595711	0	0.856	1.10482	1	1	0.159	3.65596	Negative
B3	12	Dry	2018	Luang Prabang	9	30		Buffalo	Buffalo		Female	7	>6			Dairy	0.012	-0.0614873	0	0.051	0.043	-0.0397141	0	1.053	1.38385	1	1	0.087	0.612849	Negative
B4	12	Dry	2018	Luang Prabang	9	30		Buffalo	Buffalo		Female	8	>6	M		Dairy	0.016	-0.0581637	0	0.054	0.043	-0.0397141	0	0.884	1.14448	1	1	0.123	2.1344	Negative
B5	12	Dry	2018	Luang Prabang	9	30		Buffalo	Buffalo		Female	8	>6	T		Dairy	0.016	-0.0581637	0	0.055	0.044	0.0397141	0	0.992	1.29745	1	1	0.087	0.612849	Negative
B6	12	Dry	2018	Luang Prabang	9	19		Buffalo	Buffalo		Female	5	4 to 5	F		Dairy	0.016	-0.0581637	0	0.053	0.045	0.119142	0	0.68	0.855524	1	1	0.072	-0.021133	Negative
B7	12	Dry	2018	Luang Prabang	9	30		Buffalo	Buffalo		Female	5	4 to 5	M		Dairy	0.016	-0.0581637	0	0.056	0.045	0.119142	0	0.811	1.04108	1	1	0.12	2.00761	Negative
B8	12	Dry	2018	Luang Prabang	9	23		Buffalo	Buffalo		Female	4	4 to 5	M		Dairy	0.017	-0.0573328	0	0.056	0.044	0.0397141	0	0.883	1.14306	1	1	0.06	-0.528318	Negative
B9	12	Dry	2018	Luang Prabang	9	30		Buffalo	Buffalo		Female	5	4 to 5	F		Dairy	0.016	-0.0581637	0	0.056	0.046	0.19857	0	0.798	1.02266	1	1	0.071	-0.063398	Negative
B10	12	Dry	2018	Luang Prabang	9	19		Buffalo	Buffalo		Female	4	4 to 5	M		Dairy	0.017	-0.0573328	0	0.055	0.044	0.0397141	0	1.006	1.31728	1	1	0.061	-0.486052	Negative
B11	12	Dry	2018	Luang Prabang	9	30		Buffalo	Buffalo		Female	6	>6	M		Dairy	0.015	-0.0589946	0	0.053	0.044	0.0397141	0	0.797	1.02125	1	1	1.019	40.0042	Inconclusive
B12	12	Dry	2018	Luang Prabang	9	30		Buffalo	Buffalo		Female	6	>6	M		Dairy	0.015	-0.0589946	0	0.053	0.049	0.436855	0	0.741	0.941926	1	1	0.057	-0.655114	Negative
B13	12	Dry	2018	Luang Prabang	9	30		Buffalo	Buffalo		Female	6	>6	M		Dairy	0.015	-0.0589946	0	0.053	0.046	0.19857	0	0.911	1.18272	1	1	0.07	-0.105664	Negative
B14	12	Dry	2018	Luang Prabang	9	30		Buffalo	Buffalo		Female	6	>6	M		Dairy	0.016	-0.0581637	0	0.054	0.046	0.19857	0	0.247	0.24221	0	1	0.062	-0.443787	Negative
B15	12	Dry	2018	Luang Prabang	9	15		Buffalo	Buffalo		Female	4	4 to 5	M		Dairy	0.017	-0.0573328	0	0.055	0.045	0.119142	0	0.85	1.09632	1	1	0.403	13.9687	Negative
B16	12	Dry	2018	Luang Prabang	9	26		Buffalo	Buffalo		Female	6	>6	M		Dairy	0.017	-0.0573328	0	0.056	0.048	0.357427	0	0.811	1.04108	1	1	0.048	-1.0355	Negative
B17	12	Dry	2018	Luang Prabang	9	30		Buffalo	Buffalo		Female	5	4 to 5	M		Dairy	0.016	-0.0581637	0	0.055	0.051	0.595711	0	0.729	0.924929	1	1	0.071	-0.063398	Negative
B18	12	Dry	2018	Luang Prabang	9	26		Buffalo	Buffalo		Female	5	4 to 5	M		Dairy	0.017	-0.0573328	0	0.055	0.046	0.19857	0	0.921	1.19688	1	1	0.054	-0.78191	Negative
B19	12	Dry	2018	Luang Prabang	9	23		Buffalo	Buffalo		Female	4	4 to 5	M		Dairy	0.016	-0.0581637	0	0.07	0.045	0.119142	0	0.954	1.24363	1	1	0.075	0.105664	Negative
B20	12	Dry	2018	Luang Prabang	9	26		Buffalo	Buffalo		Female	4	4 to 5	M		Dairy	0.018	-0.0565019	0	0.055	0.046	0.19857	0	0.946	1.23229	1	1	0.283	8.89687	Negative
B21	12	Dry	2018	Luang Prabang	9	30		Buffalo	Buffalo		Female	4	4 to 5	M		Dairy	0.014	-0.0598255	0	0.055	0.048	0.357427	0	0.949	1.23654	1	1	0.074	0.063398	Negative
B22	12	Dry	2018	Luang Prabang	9	12		Buffalo	Buffalo		Female	5	4 to 5	M		Dairy	0.016	-0.0581637	0	0.055	0.045	0.119142	0	0.782	1	1	1	0.063	-0.401522	Negative
B23	12	Dry	2018	Luang Prabang	9	19		Buffalo	Buffalo		Female	5	4 to 5	M		Dairy	0.016	-0.0581637	0	0.055	0.046	0.19857	0	0.59	0.728045	1	1	0.068	-0.190194	Negative
B24	12	Dry	2018	Luang Prabang	9	30		Buffalo	Buffalo		Female	6	>6	M		Dairy	0.015	-0.0589946	0	0.054	0.046	0.19857	0	0.629	0.783286	1	1	0.292	9.27726	Negative
B25	12	Dry	2018	Luang Prabang	9	30		Buffalo	Buffalo		Female	6	>6	M		Dairy	0.048	-0.0315746	0	0.087	0.045	0.119142	0	1.1	1.45042	1	1	0.059	-0.570583	Negative
B26	12	Dry	2018	Luang Prabang	9	30		Buffalo	Buffalo		Female	5	4 to 5	M		Dairy	0.044	-0.0348982	0	0.083	0.047	0.277998	0	1.125	1.48584	1	1	0.068	-0.190194	Negative
B27	12	Dry	2018	Luang Prabang				Buffalo	Buffalo		Female	4	4 to 5	M		Dairy	0.017	-0.0573328	0	0.055	0.084	3.21684	0	0.691	0.871105	1	1	0.065	-0.316991	Negative
B28	12	Dry	2018	Luang Prabang				Buffalo	Buffalo		Female	5	4 to 5	M		Dairy	0.024	-0.0515164	0	0.062	0.044	0.0397141	0	0.252	0.249292	0	1	0.063	-0.401522	Negative
B29	12	Dry	2018	Luang Prabang				Buffalo	Buffalo		Female	5	4 to 5	M		Dairy	0.016	-0.0581637	0	0.054	0.043	-0.0397141	0	0.304	0.322946	0	1	0.062	-0.443787	Negative
B30	12	Dry	2018	Luang Prabang				Buffalo	Buffalo		Female	6	>6	M		Dairy	0.017	-0.0573328	0	0.055	0.098	4.32883	0	0.634	0.790368	1	1	0.068	-0.190194	Negative
B31	13	Dry	2018	Luang Prabang	9	26		Buffalo	Buffalo		Female	7	>6	M		smallholder	0.018	-0.0565019	0	0.058	0.046	0.19857	0	0.747	0.950425	1	1	0.063	-0.401522	Negative
B32	13	Dry	2018	Luang Prabang	9	26		Buffalo	Buffalo		Female	6	>6	M		smallholder	0.018	-0.0565019	0	0.056	0.045	0.119142	0	0.047	-0.0410765	0	0	0.16	3.69822	Negative
B33	13	Dry	2018	Luang Prabang	9	26		Buffalo	Buffalo		Female	8	>6	T		smallholder	0.015	-0.0589946	0	0.054	0.052	0.675139	0	0.983	1.2847	1	1	0.064	-0.359256	Negative
B34	13	Dry	2018	Luang Prabang	9	26		Buffalo	Buffalo		Female	7	>6	M		smallholder	0.017	-0.0573328	0	0.055	0.048	0.357427	0	0.916	1.1898	1	1	1.541	62.0668	Positive
B35	13	Dry	2018	Luang Prabang	9	26		Buffalo	Buffalo		Female	6	>6	T		smallholder	0.015	-0.0589946	0	0.053	0.062	1.46942	0	0.735	0.933428	1	1	0.061	-0.486052	Negative
B36	13	Dry	2018	Luang Prabang	9	26		Buffalo	Buffalo		Female	9	>6	T		smallholder	0.014	-0.0598255	0	0.051	0.047	0.277998	0	0.988	1.29178	1	1	0.06	-0.528318	Negative
B37	13	Dry	2018	Luang Prabang	9	26		Buffalo	Buffalo		Female	8	>6	T		smallholder	0.016	-0.0581637	0	0.06	0.052	0.675139	0	1.067	1.40368	1	1	0.133	2.55706	Negative
B38	13	Dry	2018	Luang Prabang	9	26		Buffalo	Buffalo		Female	5	4 to 5	M		smallholder	0.015	-0.0589946	0	0.061	0.049	0.436855	0	0.695	0.876771	1	1	1.181	46.8512	Positive
B39	13	Dry	2018	Luang Prabang	9	26		Buffalo	Buffalo		Female	9	>6	T		smallholder	0.019	-0.055671	0	0.057	0.045	0.119142	0	0.774	0.988669	1	1	0.402	13.9265	Negative
B40	13	Dry	2018	Luang Prabang	9	26		Buffalo	Buffalo		Female	12	>6	M		smallholder	0.017	-0.0573328	0	0.055	0.045	0.119142	0	0.707	0.893768	1	1	0.054	-0.78191	Negative
B41	13	Dry	2018	Luang Prabang	9	26		Buffalo	Buffalo		Female	11	>6	M		smallholder	0.015	-0.0589946	0	0.054	0.044	0.0397141	0	0.832	1.07082	1	1	0.063	-0.401522	Negative
B42	13	Dry	2018	Luang Prabang	9	26		Buffalo	Buffalo		Female	8	>6	M		smallholder	0.017	-0.0573328	0	0.055	0.049	0.436855	0	0.961	1.25354	1	1	0.097	1.0355	Negative
B43	13	Dry	2018	Luang Prabang	9	26		Buffalo	Buffalo		Female	5	4 to 5	M		smallholder	0.02	-0.0548401	0	0.058	0.046	0.19857	0	0.936	1.21813	1	1	0.51	18.4911	Negative
B44	13	Dry	2018	Luang Prabang	9	26		Buffalo	Buffalo		Female	5	4 to 5	M		smallholder	0.016	-0.0581637	0	0.053	0.045	0.119142	0	0.053	-0.0325779	0	0	0.46	16.3779	Negative
B45	13	Dry	2018	Luang Prabang	9	26		Buffalo	Buffalo		Female	8	>6	M		smallholder	0.014	-0.0598255	0	0.052	0.047	0.277998	0	0.051	-0.0354108	0	0	0.068	-0.190194	Negative
B46	14	Dry	2018	Luang Prabang	9	15		Buffalo	Buffalo		Female	6	>6	M		smallholder	0.017	-0.0573328	0	0.056	0.054	0.833995	0	0.052	-0.0339943	0	0	0.084	0.486052	Negative
B47	14	Dry	2018	Luang Prabang	9	15		Buffalo	Buffalo		Female	8	>6	M		smallholder	0.014	-0.0598255	0	0.052	0.053	0.754567	0	0.05	-0.0368272	0	0	0.088	0.655114	Negative
