# Supplementary material for: Risk factors for Neospora caninum, bovine viral diarrhoea virus, and Leptospira interrogans serovar Hardjo infection in smallholder cattle and buffalo in Lao PDR
Source: PLoS One. 2019 Aug 8;14(8):e0220335. doi: 10.1371/journal.pone.0220335 (PMC6687104; doi:10.1371/journal.pone.0220335)
Supplement: S2 Dataset — (XLSX) [file pone.0220335.s004.xlsx]

## Sheet: S4_dataset.csv
No.	surveyor	date	serum taken?	sex	age	agegroup	province	district	village	Primary carer	Education level	Experience farming (years)	Experience farming (years)	land (ha)	land (ha)	land parcels	nearest town (km)	nearest town (km)	nearest main road (km)	male cattle	female cattle	calf cattle	cattle breed	male buffalo	female buffalo	calf buffalo	buffalo breed	species	total females	total females	QYesa.dogs	QYesb.rodents	QYesc.cats	QYesd.goats	QYese.pigs	QYesf.poultry	QYesg.other	number of dogs	Introduce large ruminants	Q1.1.where	Q1.1.number introduced	Q1.1.Place	Q1.2.quarantined?	Q1.2.quarantined days	Q1.3.included pregnant	Q1.4.included calves	breeding method	Q2.share bulls	Q3.detect pregnant method
1	5	1	Yes	Male	68	60+	Xayabouli	3	8	Yes	b.Primary	10	6 to 10	0.6	< 1	2	4	<5	6	5	3	1	Native	1	0	0	Native	both	3	a. <5	Yes	Yes	Yes	No	No	Yes	No	1	No								a.random	Yes	c.oestrus
2	9	1	Yes	Male	47	46-50	Xayabouli	3	8	Yes	c.Secondary	6	6 to 10	1.7	1-<2	2	3	<5	1	7	5	2	Native	0	0	0		cattle	5	a. <5	Yes	No	No	No	No	Yes	No	2	No								b.select	Yes	Stops lactating
3	9	1	Yes	Male	50	46-50	Xayabouli	3	8	Yes	b.Primary	3	1 to 5	1	1-<2		3	<5	1	10	9	1	Native	0	0	0		cattle	9	b. 6 to 10	Yes	No	No	No	No	No	No	1	No								b.select	No	d.IDK
4	5	1	Yes	Male	45	40-45	Xayabouli	3	8	Yes	c.Secondary	10	6 to 10	0.73	< 1	1	4	<5	4	4	3	2	Native	0	0	0		cattle	3	a. <5	Yes	No	No	No	Yes	Yes	No	3	No								a.random	IDK	c.oestrus
5	5	1	Yes	Male	73	60+	Xayabouli	3	8	Yes	b.Primary	12	11 to 15	4	>4	2	6	6 to10	2	12	5	5	Native	0	0	0		cattle	5	a. <5	Yes	No	Yes	No	Yes	Yes	No	1	No								a.random	IDK	a.stomach
6	7	1	Yes	Male	70	60+	Xayabouli	3	8	Yes	c.Secondary	15	11 to 15	2	2-<3	1	7	6 to10	7	3	17	2	Native	0	0	0		cattle	17	c. 10+	Yes	No	No	No	No	Yes	No	1	No								a.random	No	a.stomach
7	9	1	Yes	Male	37	<40	Xayabouli	3	8	Yes	b.Primary	3	1 to 5	0.5	< 1	1	3	<5	1	4	3	1	Native	0	0	0		cattle	3	a. <5	No	No	No	No	Yes	Yes	No	0	Yes	Another village	2	Na Ven	No		0	1	a.random	IDK	d.IDK
8	9	1	Yes	Female	43	40-45	Xayabouli	3	8	No	b.Primary	6	6 to 10	2	2-<3	2	2	<5	2	2	2	1	Native	0	0	0		cattle	2	a. <5	No	No	No	No	No	No	No	0	No								a.random	No	b.udder
9	5	2	Yes	Male	51	51-55	Xayabouli	3	5	Yes	a.None	10	6 to 10	1.5	1-<2	2	7	6 to10	10	5	4	0	Native	0	0	0		cattle	4	a. <5	Yes	No	Yes	No	No	Yes	No	1	Yes	Same village	1		Yes	5.5	0	1	a.random	IDK	a.stomach
10	9	2	Yes	Male	43	40-45	Xayabouli	3	5	Yes	b.Primary	9	6 to 10	1	1-<2	1	5	<5	1	15	7	6	Native	0	0	0		cattle	7	b. 6 to 10	Yes	No	Yes	No	Yes	Yes	No	2	Yes	Same village	5		No		0	2	a.random	No	b.udder
11	5	2	Yes	Male			Xayabouli	3	5	Yes	b.Primary	5	1 to 5	2	2-<3	2	7	6 to10	8	12	11	3	Native	0	0	0		cattle	11	c. 10+	Yes	No	Yes	No	Yes	Yes	No	2	No								a.random	IDK	b.udder
12	7	2	Yes	Male	72	60+	Xayabouli	3	5	No	b.Primary	2	1 to 5	1	1-<2	1	5	<5	1	3	12	5	Native	0	0	0		cattle	12	c. 10+	Yes	No	Yes	No	No	Yes	No	2	Yes	Another village	12	Nongbuaxaiy	No		0	0	a.random	No	b.udder
13	9	2	Yes	Male	45	40-45	Xayabouli	3	5	No	b.Primary	5	1 to 5	0.3	< 1	1	5	<5	1.5	9	5	0	Native	0	0	0		cattle	5	a. <5	No	No	Yes	No	No	No	No	0	No								a.random	No	b.udder
14	5	2	Yes	Male	37	<40	Xayabouli	3	5	Yes	c.Secondary	8	6 to 10	1	1-<2	2	10	6 to10	13	15	4	4	Native	0	0	0		cattle	4	a. <5	Yes	No	Yes	No	Yes	Yes	No	2	No								a.random	IDK	a.stomach
15	9	2	Yes	Male	27	<40	Xayabouli	3	5	Yes	c.Secondary	7	6 to 10	1.2	1-<2	1	5	<5	0.5	28	20	8	Native	0	0	0		cattle	20	c. 10+	Yes	No	No	No	No	Yes	No	2	No								a.random	No	b.udder
16	5	2	Yes	Male			Xayabouli	3	5	Yes	b.Primary	5	1 to 5	1.5	1-<2	2	10	6 to10	12	17	0	0	Native	0	0	0		cattle	0	a. <5	Yes	No	Yes	No	Yes	Yes	No	2	No								a.random	IDK	b.udder
17	5	3	Yes	Male	32	<40	Bokeo	2	3	Yes	b.Primary	6	6 to 10	3	3-<4	3	45	20+	46	18	10	6	Native	0	0	0		cattle	10	b. 6 to 10	Yes	No	Yes	No	Yes	Yes	No	2	No								a.random		a.stomach
18	5	3	Yes	Male	36	<40	Bokeo	2	3	Yes	a.None	10	6 to 10	2.5	2-<3	2	45	20+	47	10	4	3	Native	0	0	0		cattle	4	a. <5	Yes	No	No	No	Yes	Yes	No	4	No								a.random	IDK	b.udder
19	7	3	Yes	Male	55	51-55	Bokeo	2	3	Yes	b.Primary	16	16 to 20	2	2-<3	2	45	20+	47	16	0	4	Native	0	0	0		cattle	0	a. <5	Yes	No	No	No	Yes	Yes	No	3	No								a.random	No	d.IDK
20	5	3	Yes	Male	52	51-55	Bokeo	2	3	Yes	b.Primary	17	16 to 20	3	3-<4	3	45	20+	50	30	21	19	Native	0	0	0		cattle	21	c. 10+	Yes	No	Yes	No	Yes	Yes	No	2	No								a.random	Yes	b.udder
21	5	3	Yes	Male	48	46-50	Bokeo	2	3	Yes	c.Secondary	15	11 to 15	1	1-<2	2	45	20+	48	8	4	2	Native	0	0	0		cattle	4	a. <5	Yes	No	No	No	Yes	Yes	No	1	No								a.random	IDK	a.stomach
22	3	3	Yes	Male	48	46-50	Bokeo	2	3	Yes	c.Secondary	22	>20	2	2-<3	2	45	20+	48	4	1	0	Native	0	0	0		cattle	1	a. <5	Yes	No	Yes	No	Yes	Yes	No	1	No								a.random	IDK	a.stomach
23	7	3	Yes	Male	37	<40	Bokeo	2	4	Yes	a.None	3	1 to 5	0.5	< 1	3	48	20+	48	3	3	1	Native	0	0	0		cattle	3	a. <5	Yes	No	No	No	No	Yes	No	1	Yes	Same village	1		No		1	0	a.random	No	a.stomach
24	5	3	Yes	Male	63	60+	Bokeo	2	4	Yes	a.None	20	16 to 20	1	1-<2	2	43	20+	45	18	12	8	Native	0	0	0		cattle	12	c. 10+	Yes	No	No	No	Yes	Yes	No	3	No								a.random	Yes	a.stomach
25	5	3	Yes	Male	49	46-50	Bokeo	2	4	Yes	b.Primary	17	16 to 20	2	2-<3	2	47	20+	47	7	3	2	Native	0	0	0		cattle	3	a. <5	Yes	No	No	No	Yes	Yes	No	3	No								a.random	No	a.stomach
26	7	3	Yes	Male	51	51-55	Bokeo	2	4	Yes	b.Primary	10	6 to 10	1	1-<2	1	48	20+	48	7	6	0	Native	0	0	0		cattle	6	b. 6 to 10	Yes	No	No	No	No	Yes	No	2	No								a.random	No	a.stomach
27	3	3	Yes	Male	36	<40	Bokeo	2	4	Yes	a.None	20	16 to 20	3	3-<4	3	43	20+	45	8	4	4	Native	4	2	2	Native	both	6	b. 6 to 10	Yes	No	No	Yes	Yes	No	No	2	No								a.random	IDK	a.stomach
28	5	3	Yes	Male	54	51-55	Bokeo	2	4	Yes	b.Primary	4	1 to 5	2	2-<3	2	43	20+	45	4	3	0	Native	0	0	0		cattle	3	a. <5	Yes	No	No	No	Yes	Yes	No	1	No								a.random	IDK	b.udder
29	3	3	Yes	Male	33	<40	Bokeo	2	4	Yes	c.Secondary	8	6 to 10	1.2	1-<2	1	43	20+	45	8	8	5	Native	0	0	0		cattle	8	b. 6 to 10	Yes	No	No	Yes	Yes	Yes	No	1	No								a.random	IDK	a.stomach
30	5	4	Yes	Male	46	46-50	Vientiane	5	7	Yes	b.Primary	20	16 to 20	1	1-<2	1	5	<5	5	19	15	8	Native	12	6	5	Native	both	21	c. 10+	Yes	No	Yes	No	No	Yes	No	3	No								a.random	Yes	a.stomach
31	7	4	Yes	Male	64	60+	Vientiane	5	7	Yes	b.Primary	4	1 to 5	1.2	1-<2	4	5	<5	5	3	1	1	Native	0	0	0		cattle	1	a. <5	Yes	No	No	No	No	No	No	2	No								a.random	No	a.stomach
32	1	4	Yes	Male	61	60+	Vientiane	5	7	Yes	b.Primary	20	16 to 20	1	1-<2	5	5	<5	5	17	4	4	Native	0	0	0		cattle	4	a. <5	No	No	No	No	No	Yes	No	0	Yes	Same village			Yes	120	0		a.random	Yes	a.stomach
33	7	4	Yes	Male	31	<40	Vientiane	5	7	Yes	b.Primary	15	11 to 15	1	1-<2	1	5	<5	5	6	3	2	Native	0	0	0		cattle	3	a. <5	Yes	No	No	No	No	Yes	No	2	No								a.random	No	a.stomach
34	5	4	Yes	Male	57	56-60	Vientiane	5	7	Yes	b.Primary	20	16 to 20	2	2-<3	1	5	<5	6	17	10	6	Native	8	3	0	Native	both	13	c. 10+	Yes	No	Yes	No	No	Yes	No	3	No								a.random	IDK	b.udder
35	5	4	Yes	Male	34	<40	Vientiane	5	7	Yes	c.Secondary	15	11 to 15	1	1-<2	1	5	<5	6	10	4	3	Native	0	0	0		cattle	4	a. <5	No	No	No	No	No	Yes	No	0	No								a.random	Yes	b.udder
36	8	5	No	Female	36	<40	Vientiane	5	9	Yes	c.Secondary	3	1 to 5	0	< 1	0	16	16 to 20	16	3	2	1	Native	0	0	0		cattle	2	a. <5	No	No	No	No	No	Yes	No	0	No								a.random	Yes	b.udder
37	1	5	No	Male	53	51-55	Vientiane	5	9	Yes	b.Primary	10	6 to 10	0.5	< 1	2	18	16 to 20	2	5	5	1	Native	0	0	0		cattle	5	a. <5	Yes	No	No	No	No	Yes	No	2	No								a.random	IDK	b.udder
38	7	5	Yes	Male	58	56-60	Vientiane	5	9	Yes	c.Secondary	50	>20	3	3-<4	7	16	16 to 20	16	33	24	19	Native	0	0	0		cattle	24	c. 10+	No	No	Yes	No	No	Yes	No	0	No								a.random	Yes	a.stomach
39	7	5	No	Male	42	40-45	Vientiane	5	9	Yes	b.Primary	5	1 to 5	0.5	< 1	4	16	16 to 20	16	14	8	3	Native	0	0	0		cattle	8	b. 6 to 10	No	No	No	No	No	No	No	0	No								a.random	No	a.stomach
40	5	5	Yes	Male	55	51-55	Vientiane	5	9	Yes	c.Secondary	20	16 to 20	1	1-<2	1	15	11 to 15	13	12	9	3	Native	0	0	0		cattle	9	b. 6 to 10	No	No	Yes	No	No	Yes	No	0	No								a.random	No	b.udder
41	5	5	Yes	Male	65	60+	Vientiane	5	9	Yes	b.Primary	25	>20	1.5	1-<2	2	10	6 to10	25	14	10	4	Native	0	0	0		cattle	10	b. 6 to 10	No	No	Yes	No	No	Yes	No	0	No								a.random	Yes	b.udder
42	5	5	Yes	Male	45	40-45	Vientiane	5	9	Yes	c.Secondary	15	11 to 15	1	1-<2	1	10	6 to10	18	11	9	0	Native	0	0	0		cattle	9	b. 6 to 10	No	No	No	No	No	Yes	No	0	No								a.random	No	b.udder
43	8	5	No	Female	48	46-50	Vientiane	5	9	Yes	b.Primary	10	6 to 10	0.2	< 1	2	0.4	<5	2	13	6	1	Native	0	0	0		cattle	6	b. 6 to 10	No	No	No	No	No	No	No	0	Yes	Same village	2		Yes	30	0	2	a.random	Yes	b.udder
44	7	6	Yes	Male	60	56-60	Xieng Khoung	4	1	No	b.Primary	40	>20	0.8	< 1	1	18	16 to 20	18	13	9	0	Native	0	0	0		cattle	9	b. 6 to 10	Yes	No	Yes	No	No	Yes	No	2	No								a.random	No	a.stomach
45	6	6	Yes	Male	42	40-45	Xieng Khoung	4	1	Yes	c.Secondary	7	6 to 10	0.4	< 1	2	18	16 to 20	18	8	4	0	Native	0	0	0		cattle	4	a. <5	Yes	No	Yes	No	Yes	Yes	No	1	No								a.random	IDK	stomach size, udder and oestrus
46	7	6	Yes	Male	62	60+	Xieng Khoung	4	1	Yes	c.Secondary	62	>20	0.7	< 1	1	18	16 to 20	18	13	6	2	Native	0	0	0		cattle	6	b. 6 to 10	Yes	No	No	No	No	Yes	No	1	No								a.random	No	b.udder
47	5	6	Yes	Male	62	60+	Xieng Khoung	4	1	Yes	b.Primary	20	16 to 20	1.3	1-<2	1	15	11 to 15	15	0	0	0		5	2	0	Native	buffalo	2	a. <5	Yes	No	Yes	No	Yes	Yes	No	1	No								a.random	IDK	b.udder
48	5	6	Yes	Male	53	51-55	Xieng Khoung	4	1	Yes	b.Primary	25	>20	1	1-<2	2	15	11 to 15	18	15	8	2	Native	0	0	0		cattle	8	b. 6 to 10	Yes	No	Yes	No	Yes	Yes	No	1	No								a.random	Yes	b.udder
49	7	6	Yes	Male	60	56-60	Xieng Khoung	4	1	Yes	b.Primary	50	>20	1.5	1-<2	1	18	16 to 20	18	11	9	2	Native	9	5	0	Native	both	14	c. 10+	Yes	No	Yes	No	No	Yes	No	2	Yes	Both same and different village	2		Yes	3	0	0	a.random	No	a.stomach
50	6	6	Yes	Male	38	<40	Xieng Khoung	4	1	Yes	b.Primary	6	6 to 10	0.4	< 1	2	18	16 to 20	18	2	2	0	Native	0	0	0		cattle	2	a. <5	Yes	No	Yes	No	No	Yes	No	5	No								a.random	IDK	stomach size, udder and oestrus
51	6	6	Yes	Male	53	51-55	Xieng Khoung	4	1	Yes	b.Primary	20	16 to 20	1	1-<2	4	18	16 to 20	18	8	7	1	Native	0	0	0		cattle	7	b. 6 to 10	Yes	Yes	Yes	No	No	Yes	No	2	No								a.random	IDK	udder and oestrus
52	7	6	Yes	Male	48	46-50	Xieng Khoung	4	6	Yes	c.Secondary	30	>20	1.7	1-<2	2	16	16 to 20	16	20	12	1	Native	4	1	0	Native	both	13	c. 10+	No	No	Yes	No	No	Yes	No	0	No								a.random	No	a.stomach
53	5	6	Yes	Male	57	56-60	Xieng Khoung	4	6	Yes	c.Secondary	20	16 to 20	1	1-<2	2	16	16 to 20	17	8	5	2	Native	0	0	0		cattle	5	a. <5	Yes	No	No	No	Yes	Yes	No	1	No								a.random	No	a.stomach
54	6	6	Yes	Male	68	60+	Xieng Khoung	4	6	Yes	c.Secondary	20	16 to 20	1	1-<2	2	17	16 to 20	17	15	7	3	Native	6	4	0	Native	both	11	c. 10+	Yes	Yes	Yes	No	Yes	Yes	No	9	No								a.random	IDK	stomach size, udder and oestrus
55	7	6	Yes	Female	58	56-60	Xieng Khoung	4	6	Yes	b.Primary	15	11 to 15	0.4	< 1	2	16	16 to 20	16	3	2	0	Native	9	5	0	Native	both	7	b. 6 to 10	Yes	Yes	Yes	No	No	Yes	No	1	No								a.random	IDK	a.stomach
56	5	6	Yes	Male	62	60+	Xieng Khoung	4	6	Yes	b.Primary	40	>20	3	3-<4	3	15	11 to 15	17	11	9	2	Native	5	3	2	Native	both	12	c. 10+	Yes	No	Yes	No	Yes	Yes	No	2	No								a.random	No	b.udder
57	6	6	Yes	Male	55	51-55	Xieng Khoung	4	6	Yes	c.Secondary	30	>20	0.1	< 1	1	17	16 to 20	17	20	13	5	Native	3	2	1	Native	both	15	c. 10+	Yes	Yes	Yes	No	Yes	Yes	No	1	No								a.random	No	stomach size, udder and oestrus
58	5	6	Yes	Female	43	40-45	Xieng Khoung	4	6	Yes	b.Primary	15	11 to 15	1	1-<2	2	17	16 to 20	18	7	6	2	Native	2	2	1	Native	both	8	b. 6 to 10	No	No	Yes	No	Yes	Yes	No	0	No								a.random	IDK	b.udder
59	7	6	Yes	Male	48	46-50	Xieng Khoung	4	6	Yes	c.Secondary	20	16 to 20	0.6	< 1	2	16	16 to 20	16	25	19	0	Native	2	0	0	Native	both	19	c. 10+	Yes	Yes	Yes	No	No	Yes	No	2	No								a.random	IDK	a.stomach
60	5	7	Yes	Female	45	40-45	Luang Prabang	1	2	No	c.Secondary	15	11 to 15	3	3-<4	3	7	6 to10	10	4	2	0	Native	9	7	2	Native	both	9	b. 6 to 10	No	No	No	No	No	Yes	No	0	Yes	Another village	4	Other district in LPB	No		2	0	a.random	Yes	a.stomach
61	5	7	Yes	Male	54	51-55	Luang Prabang	1	2	Yes	b.Primary			2	2-<3	2	7	6 to10	8	0	0	0		2	1	0	Native	buffalo	1	a. <5	No	No	No	No	No	Yes	No	0	No								a.random	No	b.udder
62	4	7	Yes	Male	57	56-60	Luang Prabang	1	2	Yes	b.Primary	25	>20	3	3-<4	2	1	<5	0.5	0	0	0		8	5	1	Native	buffalo	5	a. <5	Yes	No	No	Yes	No	Yes	No	1	No								a.random	No	stomach size and the cow eats more
63	7	7	Yes	Male	56	56-60	Luang Prabang	1	2	Yes	b.Primary	15	11 to 15	3	3-<4	2	6	6 to10	6	8	5	1	Native	0	0	0		cattle	5	a. <5	No	No	No	No	No	Yes	No	0	Yes	Another village	3	Phonexay District	Yes	2	1	0	a.random	No	a.stomach
64	7	7	Yes	Male	56	56-60	Luang Prabang	1	2	Yes	b.Primary	8	6 to 10	0.86	< 1	3	6	6 to10	6	0	0	0		10	8	3	Native	buffalo	8	b. 6 to 10	No	No	No	No	No	Yes	No	0	No								a.random	IDK	a.stomach
65	5	7	Yes	Male	56	56-60	Luang Prabang	1	2	Yes	c.Secondary	10	6 to 10	1.7	1-<2	2	7	6 to10	8	12	8	3	Native	4	2	1	Native	both	10	b. 6 to 10	No	No	Yes	No	No	Yes	No	0	No								a.random	No	a.stomach
66	2	7	Yes	Male	48	46-50	Luang Prabang	1	2	Yes	c.Secondary	13	11 to 15	4	>4	3	4	<5	2	0	0	0		5	2	1	Native	buffalo	2	a. <5	No	No	No	No	No	Yes	No	0	No								a.random	IDK	c.oestrus
67	4	7	Yes	Male	45	40-45	Luang Prabang	1	2	Yes	b.Primary	5	1 to 5	5	>4	3	6	6 to10	3	0	0	0		13	7	0	Native	buffalo	7	b. 6 to 10	Yes	No	Yes	No	No	Yes	No	1	No								a.random	No	a.stomach
68	7	8	Yes	Male	51	51-55	Luang Prabang	1	10	Yes	b.Primary	13	11 to 15	20	>4	5	40	20+	40	50	13	8	Native	0	0	0		cattle	13	c. 10+	No	No	No	No	No	No	No	0	No								a.random	No	a.stomach
69	5	8	Yes	Male	62	60+	Luang Prabang	1	10	Yes	b.Primary	15	11 to 15	4	>4	2	19	16 to 20	22	6	4	2	Native	0	0	0		cattle	4	a. <5	Yes	No	No	No	No	Yes	No	1	No								a.random	No	a.stomach
70	4	8	Yes	Male	61	60+	Luang Prabang	1	10	No	c.Secondary	18	16 to 20	2	2-<3	2	10	6 to10	15	4	2	0	Native	12	11	2	Native	both	13	c. 10+	No	No	No	Yes	Yes	No	No	0	No								a.random	No	b.udder
71	4	8	Yes	Male	45	40-45	Luang Prabang	1	10	Yes	b.Primary	15	11 to 15	5	>4	5	15	11 to 15	10	37	6	6	Native	0	0	0		cattle	6	b. 6 to 10	Yes	No	No	No	No	Yes	No	1	No								a.random	Yes	a.stomach
72	4	8	Yes	Female	30	<40	Luang Prabang	1	10	No	d.College	6	6 to 10	2	2-<3	2	15	11 to 15	20	13	8	3	Native	0	0	0		cattle	8	b. 6 to 10	Yes	No	No	Yes	Yes	Yes	No	1	No								a.random	No	a.stomach
73	5	8	Yes	Female	30	<40	Luang Prabang	1	10	No	b.Primary	7	6 to 10	2	2-<3	2	7	6 to10	13	5	1	0	Native	0	0	0		cattle	1	a. <5	No	No	No	No	No	Yes	No	0	Yes	Same village	2		No		0	0	a.random	Yes	a.stomach
74	7	8	Yes	Male	22	<40	Luang Prabang	1	10	No	d.College	11	11 to 15	6	>4	5	15	11 to 15	15	23	5	5	Native	2	0	0	Native	both	5	a. <5	Yes	Yes	No	No	No	Yes	No	1	Yes	Same village	4		No		0	0	a.random	No	a.stomach
75	4	8	Yes	Female	52	51-55	Luang Prabang	1	10	Yes	b.Primary	10	6 to 10	5	>4	3	20	16 to 20	15	11	8	3	Native	0	0	0		cattle	8	b. 6 to 10	No	No	No	No	Yes	No	No	0	No								a.random	No	a.stomach
[truncated: 100 more columns]
